# Supplementary material for: Identification of Hydroxyproline-Containing Proteins and Hydroxylation of Proline Residues in Rice
Source: Front Plant Sci. 2020 Aug 7;11:1207. doi: 10.3389/fpls.2020.01207 (PMC7427127; doi:10.3389/fpls.2020.01207)
Supplement: Supplementary file 4 [file Table_1.xls]

## Sheet: Proteins
Table S1 The 62 HCPs containing hydroxyprolines identified by mass spectrometry in rice.
Protein FDR Confidence	Master	Accession	Description	Exp. q-value	Sum PEP Score	Coverage	# Peptides	# PSMs	# Unique Peptides	# Protein Groups	# AAs	MW [kDa]	calc. pI	Found in Sample: [S9] F9: Sample	Score Sequest HT	# Peptides Sequest HT	Organs
High	Master Protein	C7J1V0	Os04g0545250 protein OS=Oryza sativa subsp. japonica GN=Os04g0545250 PE=4 SV=1	0	5.78173	4.69799	1	1	1	1	298	27.345	5.02	High	3.22256	1	Shoot1
Checked	Confidence	Annotated Sequence	Modifications	Modifications in Master Proteins	Qvality PEP	Qvality q-value	# Protein Groups	# Proteins	# PSMs	Master Protein Accessions	Positions in Master Proteins	# Missed Cleavages	Theo. MH+ [Da]	Found in Sample: [S9] F9: Sample	Confidence Sequest HT	Percolator q-Value Sequest HT
FALSE	High	[K].VSAAAPTNAASAPR.[V]	2xOxidation [P6; P13]	C7J1V0 2xOxidation [P96; P103]	3.95396e-06	0	1	1	1	C7J1V0	C7J1V0 [91-104]	0	1315.66	High	High	0
High	Master Protein	Q5QLS1	Arabinogalactan protein-like OS=Oryza sativa subsp. japonica GN=Os01g0668100 PE=2 SV=1	0	5.23524	9.31174	2	2	2	1	247	24.961	7.18	High	5.65313	2	Shoot1
Checked	Confidence	Annotated Sequence	Modifications	Modifications in Master Proteins	Qvality PEP	Qvality q-value	# Protein Groups	# Proteins	# PSMs	Master Protein Accessions	Positions in Master Proteins	# Missed Cleavages	Theo. MH+ [Da]	Found in Sample: [S9] F9: Sample	Confidence Sequest HT	Percolator q-Value Sequest HT
FALSE	High	[K].APAAAPTASTAKPK.[K]	2xOxidation [P2; P6]	Q5QLS1 2xOxidation [P192; P196]	0.000229423	0	1	2	1	Q5QLS1	Q5QLS1 [191-204]	0	1313.71	High	High	0
FALSE	High	[K].GGQYTTFIR.[L]			0.0594741	0	1	2	1	Q5QLS1	Q5QLS1 [45-53]	0	1042.53	High	High	0
Checked	Confidence	Annotated Sequence	Modifications	Modifications in Master Proteins	Qvality PEP	Qvality q-value	# Protein Groups	# Proteins	# PSMs	Master Protein Accessions	Positions in Master Proteins	# Missed Cleavages	Theo. MH+ [Da]	Found in Sample: [S9] F9: Sample	Confidence Sequest HT	Percolator q-Value Sequest HT
FALSE	High	[K].AEPAPATPAPVASPSTPAAK.[K]	2xOxidation [P5; P8]	Q69LK2 2xOxidation [P100; P103]	0.0215214	0	1	2	1	Q69LK2	Q69LK2 [96-115]	0	1862.95	High	High	0
High	Master Protein	C7J1V0	Os04g0545250 protein OS=Oryza sativa subsp. japonica GN=Os04g0545250 PE=4 SV=1	0	5.63979	4.69799	1	1	1	1	298	27.345	5.02	High	2.77823	1	Shoot2
Checked	Confidence	Annotated Sequence	Modifications	Modifications in Master Proteins	Qvality PEP	Qvality q-value	# Protein Groups	# Proteins	# PSMs	Master Protein Accessions	Positions in Master Proteins	# Missed Cleavages	Theo. MH+ [Da]	Found in Sample: [S10] F10: Sample	Confidence Sequest HT	Percolator q-Value Sequest HT
FALSE	High	[K].VSAAAPTNAASAPR.[V]	2xOxidation [P6; P13]	C7J1V0 2xOxidation [P96; P103]	2.11562e-05	0	1	1	1	C7J1V0	C7J1V0 [91-104]	0	1315.66	High	High	0
High	Master Protein	Q9XHW8	Os01g0249200 protein OS=Oryza sativa subsp. japonica GN=OSJNBa0049B20.25 PE=2 SV=1	0	51.0316	23.7885	5	49	4	1	227	23.18	5.55	High	83.1299	5	Shoot2
Checked	Confidence	Annotated Sequence	Modifications	Modifications in Master Proteins	Qvality PEP	Qvality q-value	# Protein Groups	# Proteins	# PSMs	Master Protein Accessions	Positions in Master Proteins	# Missed Cleavages	Theo. MH+ [Da]	Found in Sample: [S10] F10: Sample	Confidence Sequest HT	Percolator q-Value Sequest HT
FALSE	High	[K].VPGLNTLGVSLAR.[I]			1.46992e-05	0	1	1	5	Q9XHW8	Q9XHW8 [92-104]	0	1296.76	High	High	0
FALSE	High	[K].VPGLNTLGVSLAR.[I]	1xOxidation [P2]	Q9XHW8 1xOxidation [P93]	0.00875763	0	1	1	1	Q9XHW8	Q9XHW8 [92-104]	0	1312.76	High	High	0
FALSE	High	[K].AFQIDDEEVDKIK.[A]			4.70911e-05	0	1	1	16	Q9XHW8	Q9XHW8 [207-219]	1	1549.77	High	High	0
FALSE	High	[K].AFQIDDEEVDK.[I]			0.00784558	0	1	1	3	Q9XHW8	Q9XHW8 [207-217]	0	1308.6	High	High	0
FALSE	High	[R].TISQGDVFVFPR.[G]			0.00117814	0	1	1	7	Q9XHW8	Q9XHW8 [147-158]	0	1365.72	High	High	0
FALSE	High	[R].IDYAPGGLNPPHTHPR.[A]	2xOxidation [P]	Q9XHW8 2xOxidation [P]; Q6I544 2xOxidation [P]	0.0407049	0	2	2	3	Q9XHW8; Q6I544	Q9XHW8 [105-120]; Q6I544 [99-114]	0	1773.87	High	High	0
FALSE	High	[R].IDYAPGGLNPPHTHPR.[A]			1.21442e-07	0	2	2	12	Q9XHW8; Q6I544	Q9XHW8 [105-120]; Q6I544 [99-114]	0	1741.88	High	High	0
FALSE	High	[R].TISQGDVFVFPR.[G]	1xOxidation [P11]	Q9XHW8 1xOxidation [P157]	0.114319	0.0092473	1	1	2	Q9XHW8	Q9XHW8 [147-158]	0	1381.71	High	High	0.008631
High	Master Protein	Q6ZBZ2	Germin-like protein 8-14 OS=Oryza sativa subsp. japonica GN=GER5 PE=1 SV=1	0	15.6069	15.9624	3	21	3	1	213	21.847	6.51	High	32.5424	3	Shoot2
Checked	Confidence	Annotated Sequence	Modifications	Modifications in Master Proteins	Qvality PEP	Qvality q-value	# Protein Groups	# Proteins	# PSMs	Master Protein Accessions	Positions in Master Proteins	# Missed Cleavages	Theo. MH+ [Da]	Found in Sample: [S10] F10: Sample	Confidence Sequest HT	Percolator q-Value Sequest HT
FALSE	High	[K].VTFLDDAQVK.[K]			0.00233708	0	1	1	10	Q6ZBZ2	Q6ZBZ2 [194-203]	0	1135.6	High	High	0
FALSE	High	[K].AAVTPAFVGQFPGVNGLGISAAR.[L]	1xOxidation [P5]	Q6ZBZ2 1xOxidation [P74]	0.00470208	0	1	1	1	Q6ZBZ2	Q6ZBZ2 [70-92]	0	2216.18	High	High	0
FALSE	High	[K].AAVTPAFVGQFPGVNGLGISAAR.[L]	2xOxidation [P5; P12]	Q6ZBZ2 2xOxidation [P74; P81]	0.00512514	0	1	1	1	Q6ZBZ2	Q6ZBZ2 [70-92]	0	2232.18	High	High	0
FALSE	High	[K].VTFLDDAQVKK.[L]			0.00597325	0	1	1	8	Q6ZBZ2	Q6ZBZ2 [194-204]	1	1263.69	High	High	0
FALSE	High	[K].AAVTPAFVGQFPGVNGLGISAAR.[L]			0.0771802	0.00115412	1	1	1	Q6ZBZ2	Q6ZBZ2 [70-92]	0	2200.19	High	High	0.0006537
High	Master Protein	Q6F361	Malate dehydrogenase OS=Oryza sativa subsp. japonica GN=Os05g0574400 PE=2 SV=1	0	42.9666	29.7059	9	17	3	1	340	35.414	8.1	High	38.1013	9	Shoot2
Checked	Confidence	Annotated Sequence	Modifications	Modifications in Master Proteins	Qvality PEP	Qvality q-value	# Protein Groups	# Proteins	# PSMs	Master Protein Accessions	Positions in Master Proteins	# Missed Cleavages	Theo. MH+ [Da]	Found in Sample: [S10] F10: Sample	Confidence Sequest HT	Percolator q-Value Sequest HT
FALSE	High	[K].GFVGEEQLGEALEGSDVVIIPAGVPR.[K]			0.000509448	0	1	1	1	Q6F361	Q6F361 [81-106]	0	2638.37	High	High	0
FALSE	High	[K].VAILGAAGGIGQPLALLMK.[L]	1xOxidation [M18]		1.88197e-06	0	1	1	2	Q6F361	Q6F361 [29-47]	0	1809.07	High	High	0
FALSE	High	[K].VAILGAAGGIGQPLALLMK.[L]	2xOxidation [P13; M18]	Q6F361 2xOxidation [P41; ]	0.0377465	0	1	1	1	Q6F361	Q6F361 [29-47]	0	1825.06	High	High	0
FALSE	High	[K].LFGVTTLDVVR.[A]			0.000726217	0	2	6	2	Q94JA2; Q6F361	Q94JA2 [169-179]; Q6F361 [168-178]	0	1219.7	High	High	0
FALSE	High	[R].DDLFNINAGIVK.[NG]			0.000200148	0	2	2	3	Q94JA2; Q6F361	Q94JA2 [114-125]; Q6F361 [113-124]	0	1318.7	High	High	0
FALSE	High	[KR].KLFGVTTLDVVR.[A]			0.0108072	0	2	6	2	Q94JA2; Q6F361	Q94JA2 [168-179]; Q6F361 [167-178]	1	1347.8	High	High	0
FALSE	High	[R].TQDGGTEVVEAK.[A]			0.00134725	0	2	2	2	Q94JA2; Q6F361	Q94JA2 [234-245]; Q6F361 [233-244]	0	1233.6	High	High	0
FALSE	High	[K].RTQDGGTEVVEAK.[A]			0.00918646	0	2	2	2	Q94JA2; Q6F361	Q94JA2 [233-245]; Q6F361 [232-244]	1	1389.7	High	High	0
FALSE	High	[K].EGLENLKGELK.[AS]			0.000378527	0	2	2	1	Q94JA2; Q6F361	Q94JA2 [318-328]; Q6F361 [317-327]	1	1229.67	High	High	0
FALSE	High	[K].GLCTAISK.[Y]	1xCarbamidomethyl [C3]		0.0811966	0.00223993	1	1	1	Q6F361	Q6F361 [125-132]	0	849.45	High	High	0.001265
High	Master Protein	Q8H3S1	Os08g0321000 protein OS=Oryza sativa subsp. japonica GN=P0005C02.108 PE=2 SV=2	0	8.55918	9.15663	3	4	3	1	415	43.627	8.24	High	7.28283	3	Shoot2
Checked	Confidence	Annotated Sequence	Modifications	Modifications in Master Proteins	Qvality PEP	Qvality q-value	# Protein Groups	# Proteins	# PSMs	Master Protein Accessions	Positions in Master Proteins	# Missed Cleavages	Theo. MH+ [Da]	Found in Sample: [S10] F10: Sample	Confidence Sequest HT	Percolator q-Value Sequest HT
FALSE	High	[K].DADPLAVYAISK.[F]			0.000229983	0	1	2	2	Q8H3S1	Q8H3S1 [316-327]	0	1262.66	High	High	0
FALSE	High	[K].VTEDLAPAPAPEGPK.[K]	3xOxidation [P7; P9; P11]	Q8H3S1 3xOxidation [P343; P345; P347]	0.0653216	0	1	2	1	Q8H3S1	Q8H3S1 [337-351]	0	1539.75	High	High	0
FALSE	High	[K].VNSASVTATVK.[D]			0.00611787	0	1	2	1	Q8H3S1	Q8H3S1 [305-315]	0	1076.59	High	High	0
High	Master Protein	Q6I544	Germin-like protein 5-1 OS=Oryza sativa subsp. japonica GN=Os05g0277500 PE=2 SV=1	0	36.9778	23.5294	4	28	3	1	221	23.161	8.27	High	52.4523	4	Shoot2
Checked	Confidence	Annotated Sequence	Modifications	Modifications in Master Proteins	Qvality PEP	Qvality q-value	# Protein Groups	# Proteins	# PSMs	Master Protein Accessions	Positions in Master Proteins	# Missed Cleavages	Theo. MH+ [Da]	Found in Sample: [S10] F10: Sample	Confidence Sequest HT	Percolator q-Value Sequest HT
FALSE	High	[K].AAVTEDDFYFK.[G]			0.000369567	0	1	1	7	Q6I544	Q6I544 [52-62]	0	1305.6	High	High	0
FALSE	High	[K].TISAGDVFVFPR.[G]			0.000170877	0	1	1	4	Q6I544	Q6I544 [141-152]	0	1308.69	High	High	0
FALSE	High	[K].LPGLNTLGVSMSR.[I]	1xOxidation [M11]		0.00572147	0	1	1	2	Q6I544	Q6I544 [86-98]	0	1360.73	High	High	0
FALSE	High	[R].IDYAPGGLNPPHTHPR.[A]	2xOxidation [P]	Q9XHW8 2xOxidation [P]; Q6I544 2xOxidation [P]	0.0407049	0	2	2	3	Q9XHW8; Q6I544	Q9XHW8 [105-120]; Q6I544 [99-114]	0	1773.87	High	High	0
FALSE	High	[R].IDYAPGGLNPPHTHPR.[A]			1.21442e-07	0	2	2	12	Q9XHW8; Q6I544	Q9XHW8 [105-120]; Q6I544 [99-114]	0	1741.88	High	High	0
High	Master Protein	B9FZM7	Uncharacterized protein OS=Oryza sativa subsp. japonica GN=OsJ_26445 PE=4 SV=1	0	15.3482	1.07007	3	4	1	1	2897	315.82	6.86	High	8.84963	3	Pistil1
Checked	Confidence	Annotated Sequence	Modifications	Modifications in Master Proteins	Qvality PEP	Qvality q-value	# Protein Groups	# Proteins	# PSMs	Master Protein Accessions	Positions in Master Proteins	# Missed Cleavages	Theo. MH+ [Da]	Found in Sample: [S7] F7: Sample	Confidence Sequest HT	Percolator q-Value Sequest HT
FALSE	High	[R].APILVATDVAAR.[G]	1xOxidation [P2]	B9FZM7 1xOxidation [P899]	0.000358527	0	1	2	1	B9FZM7	B9FZM7 [898-909]	0	1212.69	High	High	0
FALSE	High	[R].APILVATDVAAR.[G]			3.19441e-06	0	1	2	1	B9FZM7	B9FZM7 [898-909]	0	1196.7	High	High	0
FALSE	High	[R].MLDMGFEPQIR.[K]			1.05705e-05	0	7	15	1	Q6Z4K6; B9FU15; B7EQA6; B9FZM7; Q5N7W4; Q5JKF2; Q75HJ0	Q6Z4K6 [333-343]; B9FU15 [254-264]; B7EQA6 [389-399]; B9FZM7 [761-771]; Q5N7W4 [410-420]; Q5JKF2 [308-318]; Q75HJ0 [338-348]	0	1336.64	High	High	0
FALSE	High	[R].GLDIKDIR.[V]			0.0592709	0.00196512	3	7	1	B7EQA6; B9FZM7; Q5JKF2	B7EQA6 [538-545]; B9FZM7 [910-917]; Q5JKF2 [457-464]	1	929.541	High	High	0.001933
High	Master Protein	A0A067Y2M1	Beta-glucosidase OS=Oryza sativa subsp. japonica PE=2 SV=1	0	154.005	33.7302	16	45	13	1	504	56.836	9.04	High	142.654	16	Pistil1
Checked	Confidence	Annotated Sequence	Modifications	Modifications in Master Proteins	Qvality PEP	Qvality q-value	# Protein Groups	# Proteins	# PSMs	Master Protein Accessions	Positions in Master Proteins	# Missed Cleavages	Theo. MH+ [Da]	Found in Sample: [S7] F7: Sample	Confidence Sequest HT	Percolator q-Value Sequest HT
FALSE	High	[K].YGNPTVVITENGMDQPANLSR.[D]	1xOxidation [M13]		7.66019e-10	0	1	2	1	A0A067Y2M1	A0A067Y2M1 [405-425]	0	2292.09	High	High	0
FALSE	High	[K].YGNPTVVITENGMDQPANLSR.[D]			7.27524e-14	0	1	2	1	A0A067Y2M1	A0A067Y2M1 [405-425]	0	2276.1	High	High	0
FALSE	High	[K].HWFTFNEPR.[I]			4.32849e-05	0	1	3	3	A0A067Y2M1	A0A067Y2M1 [198-206]	0	1233.58	High	High	0.0001075
FALSE	High	[K].GSADYIGINQYTASYMK.[G]	1xOxidation [M16]		3.19062e-08	0	1	3	2	A0A067Y2M1	A0A067Y2M1 [333-349]	0	1897.86	High	High	0
FALSE	High	[K].GSADYIGINQYTASYMK.[G]			5.56434e-10	0	1	3	5	A0A067Y2M1	A0A067Y2M1 [333-349]	0	1881.87	High	High	0
FALSE	High	[R].IVALLGYDQGTNPPK.[R]			5.75664e-08	0	1	3	2	A0A067Y2M1	A0A067Y2M1 [207-221]	0	1585.86	High	High	0
FALSE	High	[R].IVALLGYDQGTNPPKR.[C]			3.32212e-09	0	1	3	4	A0A067Y2M1	A0A067Y2M1 [207-222]	1	1741.96	High	High	0
FALSE	High	[R].FVFGTATSAYQVEGMAASGGR.[G]			1.66583e-12	0	1	2	1	A0A067Y2M1	A0A067Y2M1 [47-67]	0	2106.99	High	High	0
FALSE	High	[R].GPSIWDAFAHTPGNVAGNQNGDVATDQYHR.[Y]	2xOxidation [P2; P12]	A0A067Y2M1 2xOxidation [P69; P79]	1.53931e-07	0	1	2	2	A0A067Y2M1	A0A067Y2M1 [68-97]	0	3227.45	High	High	0
FALSE	High	[R].GPSIWDAFAHTPGNVAGNQNGDVATDQYHR.[Y]			5.87541e-15	0	1	2	2	A0A067Y2M1	A0A067Y2M1 [68-97]	0	3195.46	High	High	0
FALSE	High	[R].YKEDVNLMK.[SN]			0.000217509	0	2	5	8	A3BMZ5; A0A067Y2M1	A3BMZ5 [100-108]; A0A067Y2M1 [98-106]	1	1139.58	High	High	0
FALSE	High	[R].YKEDVNIMK.[SN]	1xOxidation [M8]		0.000278117	0	2	5	4	A3BMZ5; A0A067Y2M1	A3BMZ5 [100-108]; A0A067Y2M1 [98-106]	1	1155.57	High	High	7.427e-05
FALSE	High	[K].SLNFDAYR.[F]			0.00206611	8.605e-05	2	3	1	Q75I94; A0A067Y2M1	Q75I94 [114-121]; A0A067Y2M1 [107-114]	0	985.474	High	High	7.427e-05
FALSE	High	[K].KYGGWLNAK.[M]			0.00188846	8.605e-05	1	3	1	A0A067Y2M1	A0A067Y2M1 [168-176]	1	1036.56	High	High	7.427e-05
FALSE	High	[K].YGGWLNAK.[M]			0.00452344	0.000124604	1	3	2	A0A067Y2M1	A0A067Y2M1 [169-176]	0	908.462	High	High	0.0002411
FALSE	High	[R].IFPDGEGR.[V]			0.0108762	0.000313598	1	1	3	A0A067Y2M1	A0A067Y2M1 [122-129]	0	890.437	High	High	0.0003933
FALSE	High	[R].SYLTQLKK.[A]			0.00986952	0.000313598	1	3	4	A0A067Y2M1	A0A067Y2M1 [440-447]	1	980.578	High	High	0.0003622
FALSE	High	[K].ASAYWFR.[D]			0.0144276	0.000382207	1	3	2	A0A067Y2M1	A0A067Y2M1 [493-499]	0	900.436	High	High	0.0008142
FALSE	High	[RK].FSISWSR.[IL]			0.0150204	0.000382207	4	31	2	Q75I94; Q2QSR8; A3BMZ5; A0A067Y2M1	Q75I94 [122-128]; Q2QSR8 [103-109]; A3BMZ5 [117-123]; A0A067Y2M1 [115-121]	0	882.447	High	High	0.0005424
FALSE	High	[R].SYLTQLK.[K]			0.0341472	0.000908881	1	3	1	A0A067Y2M1	A0A067Y2M1 [440-446]	0	852.483	High	High	0.0008142
High	Master Protein	Q6Z7B0	Heat shock 70 kDa protein BIP1 OS=Oryza sativa subsp. japonica GN=BIP1 PE=1 SV=1	0	148.918	35.6391	21	31	19	1	665	73.345	5.19	High	106.922	21	Pistil1
Checked	Confidence	Annotated Sequence	Modifications	Modifications in Master Proteins	Qvality PEP	Qvality q-value	# Protein Groups	# Proteins	# PSMs	Master Protein Accessions	Positions in Master Proteins	# Missed Cleavages	Theo. MH+ [Da]	Found in Sample: [S7] F7: Sample	Confidence Sequest HT	Percolator q-Value Sequest HT
FALSE	High	[K].DAGVIAGLNVAR.[I]			4.08714e-05	0	1	1	1	Q6Z7B0	Q6Z7B0 [190-201]	0	1155.65	High	High	0
FALSE	High	[R].NQLETYVYNMK.[N]			8.19875e-06	0	1	2	1	Q6Z7B0	Q6Z7B0 [569-579]	0	1402.67	High	High	0
FALSE	High	[R].ITPSWVAFTDSER.[L]			8.3979e-07	0	1	1	2	Q6Z7B0	Q6Z7B0 [66-78]	0	1508.74	High	High	0
FALSE	High	[R].IINEPTAAAIAYGIDK.[K]			7.23737e-09	0	6	17	4	Q53NM9; Q6L509; Q943K7; Q10NA9; Q84TA1; Q6Z7B0	Q53NM9 [176-191]; Q6L509 [175-190]; Q943K7 [175-190]; Q10NA9 [176-191]; Q84TA1 [177-192]; Q6Z7B0 [202-217]	0	1659.9	High	High	0
FALSE	High	[K].LKEVEAVCNPIISAVYQR.[T]	1xCarbamidomethyl [C8]		1.23298e-08	0	1	2	1	Q6Z7B0	Q6Z7B0 [626-643]	1	2089.11	High	High	0
FALSE	High	[K].INDAVVTVPAYFNDAQR.[Q]			2.86643e-09	0	1	1	2	Q6Z7B0	Q6Z7B0 [169-185]	0	1892.95	High	High	0
FALSE	High	[K].EVEAVCNPIISAVYQR.[T]	1xCarbamidomethyl [C6]		7.73243e-08	0	1	2	1	Q6Z7B0	Q6Z7B0 [628-643]	0	1847.93	High	High	0
FALSE	High	[R].IINEPTAAAIAYGIDKK.[AGS]			7.23737e-09	0	6	17	6	Q53NM9; Q6L509; Q943K7; Q10NA9; Q84TA1; Q6Z7B0	Q53NM9 [176-192]; Q6L509 [175-191]; Q943K7 [175-191]; Q10NA9 [176-192]; Q84TA1 [177-193]; Q6Z7B0 [202-218]	1	1787.99	High	High	0
FALSE	High	[K].KINDAVVTVPAYFNDAQR.[Q]			5.66976e-06	0	1	1	1	Q6Z7B0	Q6Z7B0 [168-185]	1	2021.05	High	High	0
FALSE	High	[R].TGGAPGGGADGEGGVDDEHDEL.[-]	1xOxidation [P5]	Q6Z7B0 1xOxidation [P648]	1.69437e-11	0	1	2	1	Q6Z7B0	Q6Z7B0 [644-665]	0	2027.81	High	High	0
FALSE	High	[R].TGGAPGGGADGEGGVDDEHDEL.[-]			1.25262e-09	0	1	2	2	Q6Z7B0	Q6Z7B0 [644-665]	0	2011.81	High	High	0
FALSE	High	[K].MKETAEAYLGK.[K]			2.71297e-05	0	1	1	1	Q6Z7B0	Q6Z7B0 [157-167]	1	1240.62	High	High	0
FALSE	High	[K].MKETAEAYLGKK.[I]			3.95079e-07	0	1	1	2	Q6Z7B0	Q6Z7B0 [157-168]	2	1368.72	High	High	0
FALSE	High	[R].EAEEFAEEDKKVK.[E]			3.30088e-06	0	1	2	1	Q6Z7B0	Q6Z7B0 [550-562]	2	1551.75	High	High	0
FALSE	High	[K].SQIHEIVLVGGSTR.[I]			9.19024e-07	0	1	2	2	Q6Z7B0	Q6Z7B0 [358-371]	0	1495.82	High	High	0
FALSE	High	[K].VFSPEEVSAMILGK.[M]			1.20375e-07	0	1	1	1	Q6Z7B0	Q6Z7B0 [143-156]	0	1506.79	High	High	0
FALSE	High	[K].IVNKDGKPYIQVK.[I]			6.00775e-05	0	1	1	1	Q6Z7B0	Q6Z7B0 [123-135]	1	1501.87	High	High	0
FALSE	High	[RK].NGHVEIIANDQGNR.[I]			0.000150431	0	1	3	1	Q6Z7B0	Q6Z7B0 [52-65]	0	1536.75	High	High	0
FALSE	High	[R].DYFEGKEPNK.[G]			0.00226044	8.605e-05	1	2	1	Q6Z7B0	Q6Z7B0 [381-390]	1	1226.57	High	High	7.427e-05
FALSE	High	[R].ARFEELNNDLFR.[K]			0.00321145	8.605e-05	1	4	1	Q6Z7B0	Q6Z7B0 [329-340]	1	1523.76	High	High	7.427e-05
FALSE	High	[R].VEIESLFDGTDFSEPLTR.[A]			0.00371951	0.000124604	1	2	1	Q6Z7B0	Q6Z7B0 [311-328]	0	2054.99	High	High	0.0001075
FALSE	High	[R].IMEYFIK.[L]			0.0162787	0.000382207	1	2	1	Q6Z7B0	Q6Z7B0 [266-272]	0	943.496	High	High	0.0003622
FALSE	High	[R].IMEYFIK.[L]	1xOxidation [M2]		0.0336136	0.000874311	1	2	1	Q6Z7B0	Q6Z7B0 [266-272]	0	959.491	High	High	0.0007847
High	Master Protein	Q53MQ1	Beta-D-xylosidase OS=Oryza sativa subsp. japonica GN=LOC_Os11g19210 PE=2 SV=1	0	28.9171	11.509	8	10	5	1	782	83.384	6.15	High	26.6601	8	Pistil1
Checked	Confidence	Annotated Sequence	Modifications	Modifications in Master Proteins	Qvality PEP	Qvality q-value	# Protein Groups	# Proteins	# PSMs	Master Protein Accessions	Positions in Master Proteins	# Missed Cleavages	Theo. MH+ [Da]	Found in Sample: [S7] F7: Sample	Confidence Sequest HT	Percolator q-Value Sequest HT
FALSE	High	[KR].LPVTWYPEEFTK.[FV]			1.00514e-07	0	2	9	1	Q53MP9; Q53MQ1	Q53MP9 [659-670]; Q53MQ1 [589-600]	0	1509.76	High	High	0
FALSE	High	[R].YTQTPEDAVAVALK.[A]			2.43738e-06	0	1	2	1	Q53MQ1	Q53MQ1 [315-328]	0	1505.78	High	High	0
FALSE	High	[R].VLFGDHNPGGR.[L]			0.000349824	0	1	2	1	Q53MQ1	Q53MQ1 [578-588]	0	1168.59	High	High	0
FALSE	High	[K].VAQLGDQAAGVPR.[L]			1.19464e-06	0	1	2	1	Q53MQ1	Q53MQ1 [76-88]	0	1281.69	High	High	0
FALSE	High	[R].GLHFDAPGSAAR.[A]			0.00247298	8.605e-05	1	2	2	Q53MQ1	Q53MQ1 [110-121]	0	1198.6	High	High	7.427e-05
FALSE	High	[R].LGVPAYK.[W]			0.0415397	0.00136434	2	3	2	Q6Z8I7; Q53MQ1	Q6Z8I7 [83-89]; Q53MQ1 [89-95]	0	747.44	High	High	0.001933
FALSE	High	[R].MRADPATGYPGR.[S]	1xOxidation [P5]	Q53MQ1 1xOxidation [P612]	0.0649461	0.00216399	1	7	1	Q53MQ1	Q53MQ1 [608-619]	1	1307.62	High	High	0.002103
FALSE	High	[R].LGHFDGDPR.[GS]			0.194205	0.00770763	2	10	1	Q53MP9; Q53MQ1	Q53MP9 [441-449]; Q53MQ1 [371-379]	0	1013.48	High	High	0.008108
High	Master Protein	B9F8H2	Uncharacterized protein OS=Oryza sativa subsp. japonica GN=OsJ_10874 PE=4 SV=1	0	14.508	7.91527	5	5	5	1	897	99.22	5.06	High	9.35506	5	Pistil1
Checked	Confidence	Annotated Sequence	Modifications	Modifications in Master Proteins	Qvality PEP	Qvality q-value	# Protein Groups	# Proteins	# PSMs	Master Protein Accessions	Positions in Master Proteins	# Missed Cleavages	Theo. MH+ [Da]	Found in Sample: [S7] F7: Sample	Confidence Sequest HT	Percolator q-Value Sequest HT	Percolator PEP Sequest HT
FALSE	High	[K].SQPDLAILAVNTFVK.[D]			5.66976e-06	0	1	3	1	B9F8H2	B9F8H2 [82-96]	0	1615.91	High	High	0	4.849e-06
FALSE	High	[K].DSQDPNPLIR.[A]			0.000826575	4.70932e-05	1	3	1	B9F8H2	B9F8H2 [97-106]	0	1154.58	High	High	4.068e-05	0.0007485
FALSE	High	[R].TSFLEAWK.[S]			0.00218775	8.605e-05	1	6	1	B9F8H2	B9F8H2 [795-802]	0	981.504	High	High	7.427e-05	0.002005
FALSE	High	[K].ITEYLCDPLQR.[C]	1xCarbamidomethyl [C6]		0.00329105	8.605e-05	1	3	1	B9F8H2	B9F8H2 [121-131]	0	1407.69	High	High	7.427e-05	0.00303
FALSE	High	[K].KPTEGPQQMIQAVLNNATVETDNPDLR.[D]	1xOxidation [P2]	B9F8H2 1xOxidation [P497]	0.146059	0.00541378	1	5	1	B9F8H2	B9F8H2 [496-522]	0	2995.48	High	High	0.005513	0.1408
High	Master Protein	Q0J3D9	Coatomer subunit alpha-3 OS=Oryza sativa subsp. japonica GN=Os09g0127800 PE=2 SV=1	0	58.1685	12.4795	13	14	2	1	1218	136.478	6.89	High	38.15	13	Pistil1
Checked	Confidence	Annotated Sequence	Modifications	Modifications in Master Proteins	Qvality PEP	Qvality q-value	# Protein Groups	# Proteins	# PSMs	Master Protein Accessions	Positions in Master Proteins	# Missed Cleavages	Theo. MH+ [Da]	Found in Sample: [S7] F7: Sample	Confidence Sequest HT	Percolator q-Value Sequest HT	Percolator PEP Sequest HT
FALSE	High	[R].QQELAAYFTNCK.[L]	1xCarbamidomethyl [C11]		1.25559e-05	0	2	6	1	Q9AUR8; Q0J3D9	Q9AUR8 [1079-1090]; Q0J3D9 [1079-1090]	0	1472.68	High	High	0	1.078e-05
FALSE	High	[K].TVSPADDILR.[L]			0.000425823	0	2	2	1	Q9AUR8; Q0J3D9	Q9AUR8 [171-180]; Q0J3D9 [171-180]	0	1086.58	High	High	0	0.0003844
FALSE	High	[R].QGNVGIVEYAYQR.[T]			7.48303e-08	0	2	6	1	Q9AUR8; Q0J3D9	Q9AUR8 [686-698]; Q0J3D9 [686-698]	0	1496.75	High	High	0	6.035e-08
FALSE	High	[K].NSQLCGQAVISYLQQK.[G]	1xCarbamidomethyl [C5]		7.30993e-06	0	2	4	1	Q9AUR8; Q0J3D9	Q9AUR8 [619-634]; Q0J3D9 [619-634]	0	1836.93	High	High	0	6.244e-06
FALSE	High	[R].LILGELQAPAVK.[Y]	1xOxidation [P9]	Q0J3D9 1xOxidation [P491]	0.000469802	0	1	2	1	Q0J3D9	Q0J3D9 [483-494]	0	1267.76	High	High	0	0.0004241
FALSE	High	[R].LILGELQAPAVK.[Y]			0.000262615	0	1	2	1	Q0J3D9	Q0J3D9 [483-494]	0	1251.77	High	High	0	0.0002351
FALSE	High	[R].LAAELGENIPSLPEGK.[AT]			2.31628e-09	0	2	7	1	Q9AUR8; Q0J3D9	Q9AUR8 [776-791]; Q0J3D9 [776-791]	0	1637.87	High	High	0	1.791e-09
FALSE	High	[K].QDIIVSNSEDK.[S]			9.73866e-06	0	2	3	1	Q9AUR8; Q0J3D9	Q9AUR8 [260-270]; Q0J3D9 [260-270]	0	1247.61	High	High	0	8.372e-06
FALSE	High	[K].SSLAGEHAAAGNFDTAMR.[L]			4.88335e-09	0	2	7	1	Q9AUR8; Q0J3D9	Q9AUR8 [921-938]; Q0J3D9 [921-938]	0	1805.82	High	High	0	3.805e-09
FALSE	High	[R].ALATAPIIPVAVEK.[G]			0.00215229	8.605e-05	1	4	1	Q0J3D9	Q0J3D9 [969-982]	0	1392.85	High	High	7.427e-05	0.00198
FALSE	High	[K].EVQLAPIR.[R]			0.0192671	0.000490275	2	3	1	Q9AUR8; Q0J3D9	Q9AUR8 [350-357]; Q0J3D9 [350-357]	0	925.547	High	High	0.0004547	0.01816
FALSE	High	[R].LGIEALR.[Q]			0.0481515	0.0016002	2	6	1	Q9AUR8; Q0J3D9	Q9AUR8 [679-685]; Q0J3D9 [679-685]	0	771.472	High	High	0.001501	0.04608
FALSE	High	[R].VWDIGALR.[K]			0.0659396	0.00219822	2	2	1	Q9AUR8; Q0J3D9	Q9AUR8 [161-168]; Q0J3D9 [161-168]	0	929.52	High	High	0.002132	0.06297
FALSE	High	[R].EYVLGLR.[M]			0.0761018	0.00242843	2	6	1	Q9AUR8; Q0J3D9	Q9AUR8 [1058-1064]; Q0J3D9 [1058-1064]	0	849.483	High	High	0.002417	0.0732
High	Master Protein	A3BNI4	Uncharacterized protein OS=Oryza sativa subsp. japonica GN=OsJ_25616 PE=4 SV=1	0	93.4291	40.2299	12	18	11	1	348	39.175	7.58	High	57.1034	12	Pistil1
Checked	Confidence	Annotated Sequence	Modifications	Modifications in Master Proteins	Qvality PEP	Qvality q-value	# Protein Groups	# Proteins	# PSMs	Master Protein Accessions	Positions in Master Proteins	# Missed Cleavages	Theo. MH+ [Da]	Found in Sample: [S7] F7: Sample	Confidence Sequest HT	Percolator q-Value Sequest HT	Percolator PEP Sequest HT
FALSE	High	[K].IRDEEGYPAFALVNK.[V]			5.35362e-06	0	1	3	2	A3BNI4	A3BNI4 [238-252]	1	1721.89	High	High	0	6.166e-05
FALSE	High	[R].VFSAAGEDYCLTVR.[N]	1xCarbamidomethyl [C10]		2.57825e-08	0	1	3	1	A3BNI4	A3BNI4 [197-210]	0	1587.75	High	High	0	2.056e-08
FALSE	High	[R].DSAVVLAPVNPKDEHQHWFK.[D]			4.80967e-07	0	1	2	1	A3BNI4	A3BNI4 [38-57]	1	2317.17	High	High	0	3.978e-07
FALSE	High	[K].LVPYNPEYQDESVLWTESKDVGK.[G]			5.6563e-10	0	1	3	1	A3BNI4	A3BNI4 [270-292]	1	2696.31	High	High	0	4.314e-10
FALSE	High	[K].DGEGMPAFALVNK.[A]			2.43877e-05	0	1	3	1	A3BNI4	A3BNI4 [67-79]	0	1348.66	High	High	0	2.125e-05
FALSE	High	[K].LVPYNPEYQDESVLWTESK.[D]			5.79366e-11	0	2	5	1	A3BNI4; B9FUX8	A3BNI4 [270-288]; B9FUX8 [88-106]	0	2297.1	High	High	0	4.288e-11
FALSE	High	[R].ANENYCLTVR.[D]	1xCarbamidomethyl [C6]		0.000412097	0	1	2	1	A3BNI4	A3BNI4 [28-37]	0	1239.58	High	High	0	0.0003698
FALSE	High	[R].LNLDAFHGDKDHGGVR.[D]			9.55762e-10	0	1	3	1	A3BNI4	A3BNI4 [132-147]	1	1750.86	High	High	0	7.334e-10
FALSE	High	[K].LVPFNPEYEDASVLWTESK.[D]			2.2246e-08	0	1	3	1	A3BNI4	A3BNI4 [97-115]	0	2224.08	High	High	0	1.773e-08
FALSE	High	[K].VKDGEGMPAFALVNK.[A]			4.6138e-08	0	1	3	2	A3BNI4	A3BNI4 [65-79]	1	1575.82	High	High	0	3.691e-08
FALSE	High	[K].VKDGEGMPAFALVNK.[A]	1xOxidation [M7]		0.00098965	4.70932e-05	1	3	1	A3BNI4	A3BNI4 [65-79]	1	1591.81	High	High	4.068e-05	0.0008971
FALSE	High	[R].DSAVVLAPVNPKDEHQHWFK.[D]	2xOxidation [P8; P11]	A3BNI4 2xOxidation [P45; P48]	0.00329105	8.605e-05	1	2	1	A3BNI4	A3BNI4 [38-57]	1	2349.16	High	High	7.427e-05	0.003049
FALSE	High	[K].DEHQHWFK.[D]			0.00345619	8.605e-05	1	2	2	A3BNI4	A3BNI4 [50-57]	0	1126.51	High	High	7.427e-05	0.003183
FALSE	High	[R].DDYQHWIK.[D]			0.00441418	0.000124604	1	3	2	A3BNI4	A3BNI4 [223-230]	0	1104.51	High	High	0.0001075	0.004075
High	Master Protein	B9FUX8	Uncharacterized protein OS=Oryza sativa subsp. japonica GN=OsJ_25614 PE=4 SV=1	0	15.6626	9.74359	2	2	1	1	390	43.862	7.09	High	6.56648	2	Pistil1
Checked	Confidence	Annotated Sequence	Modifications	Modifications in Master Proteins	Qvality PEP	Qvality q-value	# Protein Groups	# Proteins	# PSMs	Master Protein Accessions	Positions in Master Proteins	# Missed Cleavages	Theo. MH+ [Da]	Found in Sample: [S7] F7: Sample	Confidence Sequest HT	Percolator q-Value Sequest HT	Percolator PEP Sequest HT
FALSE	High	[K].LVPYNPEYQDESVLWTESK.[D]			5.79366e-11	0	2	5	1	A3BNI4; B9FUX8	A3BNI4 [270-288]; B9FUX8 [88-106]	0	2297.1	High	High	0	4.288e-11
FALSE	High	[R].LVPYNPEYLDESVLWTESK.[D]	2xOxidation [P3; P6]	B9FUX8 2xOxidation [P317; P320]	5.95556e-06	0	1	4	1	B9FUX8	B9FUX8 [315-333]	0	2314.11	High	High	0	5.072e-06
High	Master Protein	Q06967	14-3-3-like protein GF14-F OS=Oryza sativa subsp. japonica GN=GF14F PE=1 SV=2	0	172.26	69.6154	20	37	12	1	260	29.16	4.88	High	127.372	20	Pistil1
Checked	Confidence	Annotated Sequence	Modifications	Modifications in Master Proteins	Qvality PEP	Qvality q-value	# Protein Groups	# Proteins	# PSMs	Master Protein Accessions	Positions in Master Proteins	# Missed Cleavages	Theo. MH+ [Da]	Found in Sample: [S7] F7: Sample	Confidence Sequest HT	Percolator q-Value Sequest HT	Percolator PEP Sequest HT
FALSE	High	[K].SAQDIALADLPTTHPIR.[L]			8.72321e-12	0	1	1	2	Q06967	Q06967 [160-176]	0	1818.97	High	High	0	6.299e-12
FALSE	High	[R].DNLTLWTSDNAEDGGDEIK.[E]			4.83772e-11	0	1	1	1	Q06967	Q06967 [232-250]	0	2092.93	High	High	0	3.579e-11
FALSE	High	[R].DNLTLWTSDNAEDGGDEIKEAAKPEGEGH.[-]			1.57294e-12	0	1	1	2	Q06967	Q06967 [232-260]	1	3098.38	High	High	0	3.94e-11
FALSE	High	[K].LAEQAERYEEMVEFMEK.[V]			4.649e-09	0	4	5	1	Q84J55; Q0JCM0; Q06967; Q6EUP4	Q84J55 [19-35]; Q0JCM0 [18-34]; Q06967 [17-33]; Q6EUP4 [18-34]	1	2131.97	High	High	0	3.642e-09
FALSE	High	[K].LAEQAERYEEMVEFMEK.[V]	1xOxidation [M15]		9.56901e-08	0	4	5	1	Q84J55; Q0JCM0; Q06967; Q6EUP4	Q84J55 [19-35]; Q0JCM0 [18-34]; Q06967 [17-33]; Q6EUP4 [18-34]	1	2147.96	High	High	0	7.752e-08
FALSE	High	[R].YEEMVEFMEK.[V]			1.63212e-05	0	4	5	1	Q84J55; Q0JCM0; Q06967; Q6EUP4	Q84J55 [26-35]; Q0JCM0 [25-34]; Q06967 [24-33]; Q6EUP4 [25-34]	0	1334.56	High	High	0	1.41e-05
FALSE	High	[K].EAAENTLVAYK.[S]			0.000107502	0	1	1	1	Q06967	Q06967 [149-159]	0	1208.62	High	High	0	9.529e-05
FALSE	High	[K].EESRGNEAYVASIK.[E]			3.55557e-05	0	1	1	2	Q06967	Q06967 [76-89]	1	1552.76	High	High	0	3.107e-05
FALSE	High	[R].KEAAENTLVAYK.[S]			2.57978e-07	0	1	1	2	Q06967	Q06967 [148-159]	1	1336.71	High	High	0	2.124e-07
FALSE	High	[K].DSTLIMQLLR.[D]			0.000116683	0	6	10	1	Q6ZKC0; Q84J55; Q2R2W2; Q0JCM0; Q06967; Q6EUP4	Q6ZKC0 [217-226]; Q84J55 [227-236]; Q2R2W2 [226-235]; Q0JCM0 [223-232]; Q06967 [222-231]; Q6EUP4 [223-232]	0	1189.66	High	High	0	0.0001035
FALSE	High	[K].DSTLIMQLLR.[D]	1xOxidation [M6]		0.000379687	0	6	10	1	Q6ZKC0; Q84J55; Q2R2W2; Q0JCM0; Q06967; Q6EUP4	Q6ZKC0 [217-226]; Q84J55 [227-236]; Q2R2W2 [226-235]; Q0JCM0 [223-232]; Q06967 [222-231]; Q6EUP4 [223-232]	0	1205.66	High	High	0	0.000342
FALSE	High	[K].LLDSHLVPSATAAESK.[V]			2.57518e-10	0	1	1	4	Q06967	Q06967 [109-124]	0	1638.87	High	High	0	1.935e-10
FALSE	High	[K].LLDSHLVPSATAAESK.[V]	1xOxidation [P8]	Q06967 1xOxidation [P116]	4.39501e-07	0	1	1	1	Q06967	Q06967 [109-124]	0	1654.86	High	High	0	3.641e-07
FALSE	High	[-].MSPAEASREENVYMAK.[L]	1xAcetyl [N-Term]	Q06967 1xAcetyl [N-Term]	1.38536e-05	0	1	1	1	Q06967	Q06967 [1-16]	1	1854.84	High	High	0	1.191e-05
FALSE	High	[R].IISSIEQKEESRGNEAYVASIK.[E]			3.06433e-07	0	1	1	2	Q06967	Q06967 [68-89]	2	2451.27	High	High	0	2.52e-07
FALSE	High	[K].TTDVGELTVEER.[N]			8.96702e-07	0	1	1	2	Q06967	Q06967 [37-48]	0	1348.66	High	High	0	7.492e-07
FALSE	High	[R].IISSIEQKEESR.[G]			1.20447e-06	0	3	3	3	Q0JCM0; Q06967; Q6EUP4	Q0JCM0 [69-80]; Q06967 [68-79]; Q6EUP4 [69-80]	1	1418.75	High	High	0	1.491e-06
FALSE	High	[R].GNEAYVASIK.[E]			0.00249327	8.605e-05	1	1	1	Q06967	Q06967 [80-89]	0	1051.54	High	High	7.427e-05	0.00229
FALSE	High	[R].NLLSVAYK.[N]			0.0053673	0.000124604	6	8	2	Q6ZKC0; Q84J55; Q2R2W2; Q0JCM0; Q06967; Q6EUP4	Q6ZKC0 [44-51]; Q84J55 [54-61]; Q2R2W2 [53-60]; Q0JCM0 [50-57]; Q06967 [49-56]; Q6EUP4 [50-57]	0	907.525	High	High	0.0001075	0.004967
FALSE	High	[R].IISSIEQK.[E]			0.00601502	0.000165085	4	4	1	Q2R2W2; Q0JCM0; Q06967; Q6EUP4	Q2R2W2 [72-79]; Q0JCM0 [69-76]; Q06967 [68-75]; Q6EUP4 [69-76]	0	917.53	High	High	0.0001424	0.005601
FALSE	High	[R].SRIETELSK.[I]			0.00819075	0.000279452	1	1	1	Q06967	Q06967 [93-101]	1	1062.58	High	High	0.0002411	0.007628
FALSE	High	[K].ICDGILK.[L]	1xCarbamidomethyl [C2]		0.0412168	0.00132914	4	5	1	Q6ZKC0; Q0JCM0; Q06967; Q6EUP4	Q6ZKC0 [97-103]; Q0JCM0 [103-109]; Q06967 [102-108]; Q6EUP4 [103-109]	0	818.444	High	High	0.001269	0.03925
FALSE	High	[R].YLAEFK.[TS]			0.131493	0.00463394	6	10	1	Q6ZKC0; Q84J55; Q2R2W2; Q0JCM0; Q06967; Q6EUP4	Q6ZKC0 [132-137]; Q84J55 [142-147]; Q2R2W2 [141-146]; Q0JCM0 [138-143]; Q06967 [137-142]; Q6EUP4 [138-143]	0	770.408	High	High	0.004503	0.1264
High	Master Protein	Q94LR4	Expansin-B4 OS=Oryza sativa subsp. japonica GN=EXPB4 PE=2 SV=1	0	30.4133	26.2238	6	9	4	1	286	31.338	6.42	High	25.6024	6	Pistil1
Checked	Confidence	Annotated Sequence	Modifications	Modifications in Master Proteins	Qvality PEP	Qvality q-value	# Protein Groups	# Proteins	# PSMs	Master Protein Accessions	Positions in Master Proteins	# Missed Cleavages	Theo. MH+ [Da]	Found in Sample: [S7] F7: Sample	Confidence Sequest HT	Percolator q-Value Sequest HT	Percolator PEP Sequest HT
FALSE	High	[R].VPCEFPGLK.[VI]	1xCarbamidomethyl [C3]		0.000684715	0	2	2	2	Q10T32; Q94LR4	Q10T32 [167-175]; Q94LR4 [174-182]	0	1046.53	High	High	4.068e-05	0.0007342
FALSE	High	[K].TLVANNVIPANWRPNTFYR.[S]	2xOxidation [P9; P14]	Q94LR4 2xOxidation [P270; P275]	0.00018163	0	1	1	1	Q94LR4	Q94LR4 [262-280]	0	2278.17	High	High	0	0.0001612
FALSE	High	[K].HTNQYPFMSMTSCGNQPLFK.[D]	1xOxidation [M]; 1xCarbamidomethyl [C13]		2.55264e-11	0	1	2	2	Q94LR4	Q94LR4 [82-101]	0	2404.05	High	High	0	1.871e-11
FALSE	High	[R].LAKPGLNDKLR.[H]			1.90715e-05	0	1	1	2	Q94LR4	Q94LR4 [152-162]	1	1224.74	High	High	0	1.654e-05
FALSE	High	[R].ESWGSIWR.[L]			0.0046733	0.000124604	2	8	1	B7ER55; Q94LR4	B7ER55 [214-221]; Q94LR4 [233-240]	0	1020.49	High	High	0.0001075	0.004321
FALSE	High	[R].LQAPFSLR.[I]			0.00743051	0.000279452	1	3	2	Q94LR4	Q94LR4 [247-254]	0	931.536	High	High	0.0002411	0.006931
High	Master Protein	Q84M59	Expressed protein OS=Oryza sativa subsp. japonica GN=LOC_Os03g59300 PE=2 SV=1	0	80.6923	34.3511	12	21	11	1	393	41.02	9.22	High	62.1619	12	Pistil1
Checked	Confidence	Annotated Sequence	Modifications	Modifications in Master Proteins	Qvality PEP	Qvality q-value	# Protein Groups	# Proteins	# PSMs	Master Protein Accessions	Positions in Master Proteins	# Missed Cleavages	Theo. MH+ [Da]	Found in Sample: [S7] F7: Sample	Confidence Sequest HT	Percolator q-Value Sequest HT	Percolator PEP Sequest HT
FALSE	High	[R].VAVAPSLSPPADVAVR.[T]			1.84457e-06	0	1	3	3	Q84M59	Q84M59 [148-163]	0	1548.87	High	High	0	4.971e-06
FALSE	High	[K].VPFESVGNGGFKPASFR.[F]			6.24835e-08	0	1	3	2	Q84M59	Q84M59 [335-351]	0	1795.91	High	High	0	4.417e-06
FALSE	High	[K].NEGFEIGPQVFK.[N]			0.000405401	0	1	3	1	Q84M59	Q84M59 [225-236]	0	1364.68	High	High	0	0.0003651
FALSE	High	[K].DAEGLLINGNFETAPR.[K]			7.11969e-09	0	1	1	1	Q84M59	Q84M59 [50-65]	0	1716.86	High	High	0	5.589e-09
FALSE	High	[K].DNLIKNEGFEIGPQVFK.[N]			4.2857e-08	0	1	3	2	Q84M59	Q84M59 [220-236]	1	1948.02	High	High	0	4.166e-07
FALSE	High	[K].VSDGVSLCGPVLDQVK.[V]	1xCarbamidomethyl [C8]		1.16493e-07	0	1	3	2	Q84M59	Q84M59 [372-387]	0	1672.86	High	High	0	4.735e-07
FALSE	High	[R].VTFYSSYYHTK.[V]			1.54112e-05	0	1	3	2	Q84M59	Q84M59 [361-371]	0	1395.66	High	High	0	1.326e-05
FALSE	High	[K].DATSPLPGWIIESLK.[A]			1.85865e-07	0	1	3	1	Q84M59	Q84M59 [250-264]	0	1626.87	High	High	0	1.518e-07
FALSE	High	[K].ELPTPYPTKDNLIK.[N]			0.00133954	4.70932e-05	1	3	2	Q84M59	Q84M59 [211-224]	1	1628.89	High	High	4.068e-05	0.001224
FALSE	High	[R].ESAIAQVIR.[T]			0.00148981	8.605e-05	2	6	2	B9F3X8; Q84M59	B9F3X8 [267-275]; Q84M59 [290-298]	0	986.563	High	High	7.427e-05	0.00145
FALSE	High	[K].DATSPLPGWIIESLK.[A]	2xOxidation [P5; P7]	Q84M59 2xOxidation [P254; P256]	0.00153935	8.605e-05	1	3	1	Q84M59	Q84M59 [250-264]	0	1658.86	High	High	7.427e-05	0.001407
FALSE	High	[K].ELPTPYPTK.[D]			0.00559026	0.000124604	1	3	1	Q84M59	Q84M59 [211-219]	0	1045.56	High	High	0.0001075	0.005186
FALSE	High	[R].HSLPGWTLR.[G]			0.161968	0.00604542	1	2	1	Q84M59	Q84M59 [76-84]	0	1066.58	High	High	0.00622	0.1569
High	Master Protein	Q0J366	Os09g0252100 protein (Fragment) OS=Oryza sativa subsp. japonica GN=Os09g0252100 PE=3 SV=1	0	63.005	34.642	10	12	10	1	433	44.102	7.66	High	44.2273	10	Pistil1
Checked	Confidence	Annotated Sequence	Modifications	Modifications in Master Proteins	Qvality PEP	Qvality q-value	# Protein Groups	# Proteins	# PSMs	Master Protein Accessions	Positions in Master Proteins	# Missed Cleavages	Theo. MH+ [Da]	Found in Sample: [S7] F7: Sample	Confidence Sequest HT	Percolator q-Value Sequest HT	Percolator PEP Sequest HT
FALSE	High	[R].QAALGAGIPNTVVCSAVNK.[V]	1xCarbamidomethyl [C14]		2.724e-12	0	1	3	2	Q0J366	Q0J366 [107-125]	0	1869.99	High	High	0	1.938e-12
FALSE	High	[R].IKGFADAAQAPELFTTSPALAIPK.[A]			2.8215e-08	0	1	3	1	Q0J366	Q0J366 [316-339]	1	2457.34	High	High	0	2.251e-08
FALSE	High	[R].GKPPVLVDKDEGLDKFDPVK.[L]			0.000207074	0	1	3	1	Q0J366	Q0J366 [248-267]	2	2196.19	High	High	0	0.0001839
FALSE	High	[K].ALANAGLESSR.[V]			0.000252074	0	1	3	1	Q0J366	Q0J366 [340-350]	0	1088.57	High	High	0	0.000225
FALSE	High	[K].INVHGGAVSLGHPLGCSGAR.[I]	1xCarbamidomethyl [C16]		2.71297e-05	0	1	3	1	Q0J366	Q0J366 [378-397]	0	1959	High	High	0	2.35e-05
FALSE	High	[R].NSGAFAWEIVPIEVPVGR.[G]			2.03522e-06	0	1	3	1	Q0J366	Q0J366 [230-247]	0	1941.02	High	High	0	1.718e-06
FALSE	High	[K].GFADAAQAPELFTTSPALAIPK.[A]			6.62127e-07	0	1	3	1	Q0J366	Q0J366 [318-339]	0	2216.16	High	High	0	5.506e-07
FALSE	High	[R].EDQDAYAIQSNER.[G]			6.7861e-07	0	1	3	1	Q0J366	Q0J366 [212-224]	0	1538.67	High	High	0	5.644e-07
FALSE	High	[R].TPMGGFLGALSSLSATK.[L]			1.3588e-10	0	1	3	1	Q0J366	Q0J366 [51-67]	0	1637.86	High	High	0	1.012e-10
FALSE	High	[K].LLGIPSEK.[I]			0.0115096	0.000313598	1	3	1	Q0J366	Q0J366 [370-377]	0	856.514	High	High	0.0003044	0.01075
FALSE	High	[R].NSGAFAWEIVPIEVPVGR.[G]	2xOxidation [P11; P15]	Q0J366 2xOxidation [P240; P244]	0.0421929	0.00139876	1	3	1	Q0J366	Q0J366 [230-247]	0	1973.01	High	High	0.001329	0.04012
High	Master Protein	Q5VME5	Glycosyltransferase OS=Oryza sativa subsp. japonica GN=Os06g0289900 PE=2 SV=1	0	87.3918	35.9667	14	20	14	1	481	51.451	6.25	High	63.6031	14	Pistil1
Checked	Confidence	Annotated Sequence	Modifications	Modifications in Master Proteins	Qvality PEP	Qvality q-value	# Protein Groups	# Proteins	# PSMs	Master Protein Accessions	Positions in Master Proteins	# Missed Cleavages	Theo. MH+ [Da]	Found in Sample: [S7] F7: Sample	Confidence Sequest HT	Percolator q-Value Sequest HT	Percolator PEP Sequest HT
FALSE	High	[K].AWVDQDAVLR.[D]			0.000104036	0	1	1	1	Q5VME5	Q5VME5 [355-364]	0	1172.61	High	High	0	9.209e-05
FALSE	High	[K].GAAADAEGSPMAWLR.[Q]			1.31654e-08	0	1	1	1	Q5VME5	Q5VME5 [266-280]	0	1502.71	High	High	0	1.044e-08
FALSE	High	[R].SLHLLGPVIAGVTPR.[V]			3.43897e-06	0	1	1	2	Q5VME5	Q5VME5 [109-123]	0	1529.92	High	High	0	2.923e-06
FALSE	High	[K].AVAVGGTSHTGILDFVAK.[L]			6.39628e-10	0	1	1	2	Q5VME5	Q5VME5 [459-476]	0	1742.94	High	High	0	4.87e-10
FALSE	High	[R].VTATVTDVTLVSHVNPIAK.[D]			1.82625e-09	0	1	1	2	Q5VME5	Q5VME5 [124-142]	0	1965.1	High	High	0	1.405e-09
FALSE	High	[K].DAGADVGDVDIPGVR.[R]			3.24721e-06	0	1	1	1	Q5VME5	Q5VME5 [173-187]	0	1455.71	High	High	0	2.753e-06
FALSE	High	[R].GFPPVFAVGPHSSLASEATK.[G]			7.05737e-10	0	1	1	4	Q5VME5	Q5VME5 [246-265]	0	1999.03	High	High	0	8.041e-09
FALSE	High	[R].EIAAGLEASGSR.[F]			5.26941e-05	0	1	1	1	Q5VME5	Q5VME5 [305-316]	0	1160.59	High	High	0	4.602e-05
FALSE	High	[K].VKEMMADAGVR.[E]			0.000195531	0	1	1	1	Q5VME5	Q5VME5 [436-446]	1	1206.6	High	High	0	0.0001737
FALSE	High	[R].DVLGDGFLER.[V]			0.000965649	4.70932e-05	1	1	1	Q5VME5	Q5VME5 [336-345]	0	1120.56	High	High	4.068e-05	0.0008793
FALSE	High	[K].EMMADAGVR.[E]			0.00120439	4.70932e-05	1	1	1	Q5VME5	Q5VME5 [438-446]	0	979.434	High	High	4.068e-05	0.001095
FALSE	High	[R].SVVYVAFGSR.[C]			0.00846091	0.000279452	1	1	1	Q5VME5	Q5VME5 [286-295]	0	1084.58	High	High	0.0002411	0.007924
FALSE	High	[R].SWLPQPLLDLNK.[L]	2xOxidation [P4; P6]	Q5VME5 2xOxidation [P195; P197]	0.0138578	0.000382207	1	1	1	Q5VME5	Q5VME5 [192-203]	0	1455.78	High	High	0.0003622	0.013
FALSE	High	[R].FLWILK.[T]			0.0807947	0.00266281	1	3	1	Q5VME5	Q5VME5 [317-322]	0	819.513	High	High	0.002618	0.07738
High	Master Protein	Q93X08	Os09g0553200 protein OS=Oryza sativa subsp. japonica GN=UGP PE=2 SV=1	0	251.653	68.4435	29	58	20	1	469	51.65	5.59	High	199.503	29	Pistil1
Checked	Confidence	Annotated Sequence	Modifications	Modifications in Master Proteins	Qvality PEP	Qvality q-value	# Protein Groups	# Proteins	# PSMs	Master Protein Accessions	Positions in Master Proteins	# Missed Cleavages	Theo. MH+ [Da]	Found in Sample: [S7] F7: Sample	Confidence Sequest HT	Percolator q-Value Sequest HT	Percolator PEP Sequest HT
FALSE	High	[K].LLDKLVVLK.[L]			0.000198762	0	1	1	3	Q93X08	Q93X08 [77-85]	1	1040.71	High	High	7.427e-05	0.001509
FALSE	High	[R].YLSGEAEQIEWSK.[I]			2.84972e-05	0	1	1	1	Q93X08	Q93X08 [37-49]	0	1539.73	High	High	0	2.475e-05
FALSE	High	[K].IQTPTDEVVVPYDTLSAAPEDLNETK.[K]			3.10572e-12	0	1	1	1	Q93X08	Q93X08 [50-75]	0	2845.4	High	High	0	2.205e-12
FALSE	High	[K].VLQLETAAGAAIR.[F]			8.75436e-06	0	2	3	2	Q6ZGL5; Q93X08	Q6ZGL5 [327-339]; Q93X08 [330-342]	0	1312.76	High	High	0	7.519e-06
FALSE	High	[R].TNPSNPSIELGPEFK.[K]			2.28269e-06	0	2	3	3	Q6ZGL5; Q93X08	Q6ZGL5 [385-399]; Q93X08 [388-402]	0	1629.81	High	High	0	1.928e-06
FALSE	High	[K].LEIPDGAVIENKDINGPEDL.[-]			1.11682e-09	0	2	3	2	Q6ZGL5; Q93X08	Q6ZGL5 [448-467]; Q93X08 [450-469]	1	2151.08	High	High	0	8.548e-10
FALSE	High	[R].TNPSNPSIELGPEFKK.[V]			1.15473e-08	0	2	3	2	Q6ZGL5; Q93X08	Q6ZGL5 [385-400]; Q93X08 [388-403]	1	1757.91	High	High	0	4.503e-08
FALSE	High	[K].YSNSNIEIHTFNQSQYPR.[I]			3.5973e-13	0	1	1	3	Q93X08	Q93X08 [151-168]	0	2198.03	High	High	0	5.451e-11
FALSE	High	[K].SGKLEIPDGAVLENK.[D]			2.91728e-07	0	1	1	2	Q93X08	Q93X08 [447-461]	1	1569.85	High	High	0	2.387e-07
FALSE	High	[K].SIPSIVELDTLK.[V]			0.000294533	0	2	3	2	Q6ZGL5; Q93X08	Q6ZGL5 [410-421]; Q93X08 [413-424]	0	1314.75	High	High	0	0.0002639
FALSE	High	[K].SGKLEIPDGAVLENKDINGPEDL.[-]			4.28315e-09	0	1	1	3	Q93X08	Q93X08 [447-469]	2	2423.23	High	High	0	3.341e-09
FALSE	High	[K].YGCNVPLLLMNSFNTHDDTQK.[I]	1xOxidation [M10]; 1xCarbamidomethyl [C3]		3.00913e-10	0	1	1	1	Q93X08	Q93X08 [126-146]	0	2483.13	High	High	0	2.276e-10
FALSE	High	[K].YGCNVPLLLMNSFNTHDDTQK.[I]	1xCarbamidomethyl [C3]		2.01141e-12	0	1	1	1	Q93X08	Q93X08 [126-146]	0	2467.14	High	High	0	1.43e-12
FALSE	High	[K].IQTPTDEVVVPYDTLSAAPEDLNETKK.[L]			1.12266e-14	0	1	1	3	Q93X08	Q93X08 [50-76]	1	2973.49	High	High	0	7.435e-15
FALSE	High	[R].IVTEDFLPLPSK.[G]			4.77041e-07	0	1	1	1	Q93X08	Q93X08 [169-180]	0	1358.76	High	High	0	3.947e-07
FALSE	High	[R].VQLLEIAQVPDEHVNEFK.[S]			1.41564e-10	0	1	1	2	Q93X08	Q93X08 [268-285]	0	2108.1	High	High	0	1.06e-10
FALSE	High	[K].LEIPDGAVLENK.[D]			2.54079e-05	0	2	3	2	Q6ZGL5; Q93X08	Q6ZGL5 [448-459]; Q93X08 [450-461]	0	1297.7	High	High	0	2.211e-05
FALSE	High	[K].DGWYPPGHGDVFPSLNNSGK.[L]	2xOxidation [P5; P6]	Q93X08 2xOxidation [P190; P191]	1.85975e-06	0	1	1	1	Q93X08	Q93X08 [186-205]	0	2175.97	High	High	0	1.569e-06
FALSE	High	[K].DGWYPPGHGDVFPSLNNSGK.[L]			4.07761e-09	0	1	1	5	Q93X08	Q93X08 [186-205]	0	2143.98	High	High	0	8.498e-09
FALSE	High	[K].LNGGLGTTMGCTGPK.[S]	1xCarbamidomethyl [C11]		1.04718e-07	0	2	3	3	Q6ZGL5; Q93X08	Q6ZGL5 [83-97]; Q93X08 [86-100]	0	1463.7	High	High	0	8.504e-08
FALSE	High	[K].LNGGLGTTMGCTGPK.[S]	1xOxidation [M9]; 1xCarbamidomethyl [C11]		1.27559e-06	0	2	3	1	Q6ZGL5; Q93X08	Q6ZGL5 [83-97]; Q93X08 [86-100]	0	1479.69	High	High	0	1.068e-06
FALSE	High	[R].AATDKLDQISENEK.[S]			3.16269e-09	0	1	1	2	Q93X08	Q93X08 [14-27]	1	1561.77	High	High	0	2.459e-09
FALSE	High	[K].IFNTNNLWVNLK.[A]			8.19393e-07	0	2	3	1	Q6ZGL5; Q93X08	Q6ZGL5 [289-300]; Q93X08 [292-303]	0	1475.8	High	High	0	6.822e-07
FALSE	High	[K].ILNHLIHNQNEYCMEVTPK.[T]	1xOxidation [M14]; 1xCarbamidomethyl [C13]		1.17242e-10	0	1	1	1	Q93X08	Q93X08 [233-251]	0	2369.14	High	High	0	8.713e-11
FALSE	High	[K].LDTLLAQGK.[E]			0.000861106	4.70932e-05	1	1	1	Q93X08	Q93X08 [206-214]	0	958.557	High	High	4.068e-05	0.0007841
FALSE	High	[K].SGFISLVSR.[Y]			0.000957778	4.70932e-05	1	1	1	Q93X08	Q93X08 [28-36]	0	965.541	High	High	4.068e-05	0.0008696
FALSE	High	[K].MEIIPNPK.[E]			0.00291177	8.605e-05	2	3	2	Q6ZGL5; Q93X08	Q6ZGL5 [313-320]; Q93X08 [316-323]	0	941.512	High	High	7.427e-05	0.002682
FALSE	High	[K].GGTLISYEGR.[V]			0.00482811	0.000124604	1	1	2	Q93X08	Q93X08 [258-267]	0	1052.54	High	High	0.0001075	0.004463
FALSE	High	[R].LVEAEALK.[M]			0.00895507	0.000279452	1	1	1	Q93X08	Q93X08 [308-315]	0	872.509	High	High	0.0002411	0.008366
FALSE	High	[K].AIGINVPR.[S]			0.00986952	0.000313598	1	1	2	Q93X08	Q93X08 [347-354]	0	839.51	High	High	0.0002736	0.009253
FALSE	High	[K].KVANFLAR.[F]			0.0157635	0.000382207	1	1	1	Q93X08	Q93X08 [403-410]	1	918.552	High	High	0.0003622	0.01485
FALSE	High	[K].VANFLAR.[F]			0.0271506	0.000628237	1	1	2	Q93X08	Q93X08 [404-410]	0	790.457	High	High	0.001329	0.03969
High	Master Protein	Q5WMR0	Beta-hexosaminidase OS=Oryza sativa subsp. japonica GN=Os05g0415700 PE=2 SV=1	0	41.1836	18.4557	10	11	9	1	531	58.927	6.09	High	26.3788	10	Pistil1
Checked	Confidence	Annotated Sequence	Modifications	Modifications in Master Proteins	Qvality PEP	Qvality q-value	# Protein Groups	# Proteins	# PSMs	Master Protein Accessions	Positions in Master Proteins	# Missed Cleavages	Theo. MH+ [Da]	Found in Sample: [S7] F7: Sample	Confidence Sequest HT	Percolator q-Value Sequest HT	Percolator PEP Sequest HT
FALSE	High	[K].LSKEWEIAALSAR.[L]			5.01384e-06	0	1	2	1	Q5WMR0	Q5WMR0 [484-496]	1	1473.81	High	High	0	4.252e-06
FALSE	High	[R].LIELQSAPWSITDMPR.[F]			5.25407e-10	0	1	2	1	Q5WMR0	Q5WMR0 [160-175]	0	1856.96	High	High	0	3.986e-10
FALSE	High	[R].GIAAGPVTGYGR.[S]			7.55741e-05	0	1	2	1	Q5WMR0	Q5WMR0 [508-519]	0	1118.6	High	High	0	6.651e-05
FALSE	High	[R].TVVHNWLGGGVAEK.[V]			3.75672e-09	0	1	2	1	Q5WMR0	Q5WMR0 [386-399]	0	1466.78	High	High	0	2.912e-09
FALSE	High	[K].EWEIAALSAR.[L]			0.000854086	4.70932e-05	1	2	1	Q5WMR0	Q5WMR0 [487-496]	0	1145.59	High	High	4.068e-05	0.0007725
FALSE	High	[K].SVIDSMTYSK.[L]			0.000743131	4.70932e-05	1	2	1	Q5WMR0	Q5WMR0 [197-206]	0	1130.54	High	High	4.068e-05	0.0006705
FALSE	High	[K].AWLAQHGMK.[E]			0.0226085	0.000559339	1	2	1	Q5WMR0	Q5WMR0 [337-345]	0	1041.53	High	High	0.0005139	0.0213
FALSE	High	[R].LIELQSAPWSITDMPR.[F]	1xOxidation [P8]	Q5WMR0 3xOxidation [P167]	0.0280261	0.000663886	1	2	1	Q5WMR0	Q5WMR0 [160-175]	0	1904.94	High	High	0.0006336	0.02663
FALSE	High	[R].LWTPFEK.[L]			0.0291588	0.000698408	1	2	1	Q5WMR0	Q5WMR0 [477-483]	0	920.488	High	High	0.0006336	0.02754
FALSE	High	[R].HYLPVPVIK.[S]			0.04778	0.0016002	1	2	1	Q5WMR0	Q5WMR0 [188-196]	0	1065.65	High	High	0.001501	0.04571
FALSE	High	[R].GLLLDTSR.[H]			0.0566097	0.00196512	2	6	2	Q65XA2; Q5WMR0	Q65XA2 [189-196]; Q5WMR0 [180-187]	0	874.499	High	High	0.001933	0.05397
High	Master Protein	V5K461	Actin-1 OS=Oryza sativa subsp. japonica PE=2 SV=1	0	98.3318	47.4801	13	28	3	1	377	41.786	5.49	High	80.9243	13	Pistil1
Checked	Confidence	Annotated Sequence	Modifications	Modifications in Master Proteins	Qvality PEP	Qvality q-value	# Protein Groups	# Proteins	# PSMs	Master Protein Accessions	Positions in Master Proteins	# Missed Cleavages	Theo. MH+ [Da]	Found in Sample: [S7] F7: Sample	Confidence Sequest HT	Percolator q-Value Sequest HT	Percolator PEP Sequest HT
FALSE	High	[R].VAPEEHPVLLTEAPLNPK.[A]			1.49746e-12	0	3	8	3	Q94DL4; V5K461; Q67G20	Q94DL4 [98-115]; V5K461 [98-115]; Q67G20 [98-115]	0	1954.06	High	High	0	1.053e-12
FALSE	High	[R].AVFPSIVGRPR.[H]			5.67279e-05	0	4	15	3	Q94DL4; V5K461; A3C6D7; Q67G20	Q94DL4 [31-41]; V5K461 [31-41]; A3C6D7 [31-41]; Q67G20 [31-41]	0	1198.71	High	High	0	4.974e-05
FALSE	High	[K].YPIEHGIVSNWDDMEK.[I]	1xOxidation [M14]		1.06512e-06	0	4	9	1	Q94DL4; V5K461; A3C6D7; Q67G20	Q94DL4 [71-86]; V5K461 [71-86]; A3C6D7 [71-86]; Q67G20 [71-86]	0	1948.87	High	High	0	8.903e-07
FALSE	High	[K].YPIEHGIVSNWDDMEK.[I]			5.04611e-09	0	4	9	1	Q94DL4; V5K461; A3C6D7; Q67G20	Q94DL4 [71-86]; V5K461 [71-86]; A3C6D7 [71-86]; Q67G20 [71-86]	0	1932.88	High	High	0	3.936e-09
FALSE	High	[K].SYELPDGQVITIGAER.[F]			6.67179e-08	0	3	12	5	V5K461; A3C6D7; Q67G20	V5K461 [241-256]; A3C6D7 [241-256]; Q67G20 [241-256]	0	1747.89	High	High	0	5.396e-08
FALSE	High	[K].LSYIALDYDQEMETAK.[T]	1xOxidation [M12]		1.6698e-08	0	1	1	1	V5K461	V5K461 [218-233]	0	1905.88	High	High	0	1.328e-08
FALSE	High	[K].AEYDESGPSIVHR.[K]			2.57978e-07	0	1	1	2	V5K461	V5K461 [362-374]	0	1459.68	High	High	0	1.694e-06
FALSE	High	[K].EITALAPSSMK.[I]			0.00036445	0	4	12	2	Q94DL4; V5K461; A3C6D7; Q67G20	Q94DL4 [318-328]; V5K461 [318-328]; A3C6D7 [318-328]; Q67G20 [318-328]	0	1147.6	High	High	0	0.000352
FALSE	High	[K].AGFAGDDAPR.[A]			0.000358527	0	4	15	1	Q94DL4; V5K461; A3C6D7; Q67G20	Q94DL4 [21-30]; V5K461 [21-30]; A3C6D7 [21-30]; Q67G20 [21-30]	0	976.448	High	High	0	0.0003229
FALSE	High	[R].HTGVMVGMGQK.[D]			6.56722e-07	0	4	15	2	Q94DL4; V5K461; A3C6D7; Q67G20	Q94DL4 [42-52]; V5K461 [42-52]; A3C6D7 [42-52]; Q67G20 [42-52]	0	1144.56	High	High	0	5.468e-07
FALSE	High	[K].IKVVAPPER.[K]			0.000713326	4.70932e-05	4	13	1	Q94DL4; V5K461; A3C6D7; Q67G20	Q94DL4 [329-337]; V5K461 [329-337]; A3C6D7 [329-337]; Q67G20 [329-337]	1	1008.62	High	High	4.068e-05	0.0006437
FALSE	High	[R].GYSFTTTAER.[E]			0.000973584	4.70932e-05	2	9	2	V5K461; Q67G20	V5K461 [199-208]; Q67G20 [199-208]	0	1132.53	High	High	4.068e-05	0.001137
FALSE	High	[R].TTGIVLDSGDGVSHTVPIYEGYALPHAILR.[L]	2xOxidation [P17; P25]	Q94DL4 2xOxidation [P166; P174]; V5K461 2xOxidation [P166; P174]; A3C6D7 2xOxidation [P166; P174]; Q67G20 2xOxidation [P166; P174]	0.00674027	0.000244377	4	11	2	Q94DL4; V5K461; A3C6D7; Q67G20	Q94DL4 [150-179]; V5K461 [150-179]; A3C6D7 [150-179]; Q67G20 [150-179]	0	3183.63	High	High	0.0002108	0.006265
FALSE	High	[R].DLTDYLMK.[I]			0.0182157	0.000454589	1	4	2	V5K461	V5K461 [186-193]	0	998.486	High	High	0.0004242	0.01718
High	Master Protein	Q67G20	Actin OS=Oryza sativa subsp. japonica GN=Act PE=2 SV=1	0	91.9598	48.8064	13	28	1	1	377	41.596	5.49	High	77.8753	13	Pistil1
Checked	Confidence	Annotated Sequence	Modifications	Modifications in Master Proteins	Qvality PEP	Qvality q-value	# Protein Groups	# Proteins	# PSMs	Master Protein Accessions	Positions in Master Proteins	# Missed Cleavages	Theo. MH+ [Da]	Found in Sample: [S7] F7: Sample	Confidence Sequest HT	Percolator q-Value Sequest HT	Percolator PEP Sequest HT
FALSE	High	[R].VAPEEHPVLLTEAPLNPK.[A]			1.49746e-12	0	3	8	3	Q94DL4; V5K461; Q67G20	Q94DL4 [98-115]; V5K461 [98-115]; Q67G20 [98-115]	0	1954.06	High	High	0	1.053e-12
FALSE	High	[R].AVFPSIVGRPR.[H]			5.67279e-05	0	4	15	3	Q94DL4; V5K461; A3C6D7; Q67G20	Q94DL4 [31-41]; V5K461 [31-41]; A3C6D7 [31-41]; Q67G20 [31-41]	0	1198.71	High	High	0	4.974e-05
FALSE	High	[K].YPIEHGIVSNWDDMEK.[I]	1xOxidation [M14]		1.06512e-06	0	4	9	1	Q94DL4; V5K461; A3C6D7; Q67G20	Q94DL4 [71-86]; V5K461 [71-86]; A3C6D7 [71-86]; Q67G20 [71-86]	0	1948.87	High	High	0	8.903e-07
FALSE	High	[K].YPIEHGIVSNWDDMEK.[I]			5.04611e-09	0	4	9	1	Q94DL4; V5K461; A3C6D7; Q67G20	Q94DL4 [71-86]; V5K461 [71-86]; A3C6D7 [71-86]; Q67G20 [71-86]	0	1932.88	High	High	0	3.936e-09
FALSE	High	[K].SYELPDGQVITIGAER.[F]			6.67179e-08	0	3	12	5	V5K461; A3C6D7; Q67G20	V5K461 [241-256]; A3C6D7 [241-256]; Q67G20 [241-256]	0	1747.89	High	High	0	5.396e-08
FALSE	High	[K].GEYDESGPAIVHR.[K]			9.49654e-07	0	1	1	2	Q67G20	Q67G20 [362-374]	0	1429.67	High	High	0	7.937e-07
FALSE	High	[K].EITALAPSSMK.[I]			0.00036445	0	4	12	2	Q94DL4; V5K461; A3C6D7; Q67G20	Q94DL4 [318-328]; V5K461 [318-328]; A3C6D7 [318-328]; Q67G20 [318-328]	0	1147.6	High	High	0	0.000352
FALSE	High	[K].AGFAGDDAPR.[A]			0.000358527	0	4	15	1	Q94DL4; V5K461; A3C6D7; Q67G20	Q94DL4 [21-30]; V5K461 [21-30]; A3C6D7 [21-30]; Q67G20 [21-30]	0	976.448	High	High	0	0.0003229
FALSE	High	[R].HTGVMVGMGQK.[D]			6.56722e-07	0	4	15	2	Q94DL4; V5K461; A3C6D7; Q67G20	Q94DL4 [42-52]; V5K461 [42-52]; A3C6D7 [42-52]; Q67G20 [42-52]	0	1144.56	High	High	0	5.468e-07
FALSE	High	[K].IKVVAPPER.[K]			0.000713326	4.70932e-05	4	13	1	Q94DL4; V5K461; A3C6D7; Q67G20	Q94DL4 [329-337]; V5K461 [329-337]; A3C6D7 [329-337]; Q67G20 [329-337]	1	1008.62	High	High	4.068e-05	0.0006437
FALSE	High	[R].GYSFTTTAER.[E]			0.000973584	4.70932e-05	2	9	2	V5K461; Q67G20	V5K461 [199-208]; Q67G20 [199-208]	0	1132.53	High	High	4.068e-05	0.001137
FALSE	High	[R].TTGIVLDSGDGVSHTVPIYEGYALPHAILR.[L]	2xOxidation [P17; P25]	Q94DL4 2xOxidation [P166; P174]; V5K461 2xOxidation [P166; P174]; A3C6D7 2xOxidation [P166; P174]; Q67G20 2xOxidation [P166; P174]	0.00674027	0.000244377	4	11	2	Q94DL4; V5K461; A3C6D7; Q67G20	Q94DL4 [150-179]; V5K461 [150-179]; A3C6D7 [150-179]; Q67G20 [150-179]	0	3183.63	High	High	0.0002108	0.006265
FALSE	High	[R].DLTDSLMK.[I]	1xOxidation [M7]		0.0248775	0.000592512	3	5	1	Q94DL4; A3C6D7; Q67G20	Q94DL4 [186-193]; A3C6D7 [186-193]; Q67G20 [186-193]	0	938.45	High	High	0.0005424	0.02361
FALSE	High	[R].DLTDSLMK.[I]			0.0428558	0.00143325	3	5	1	Q94DL4; A3C6D7; Q67G20	Q94DL4 [186-193]; A3C6D7 [186-193]; Q67G20 [186-193]	0	922.455	High	High	0.001359	0.04069
FALSE	High	[K].DLYGNIVLSGGSTMFPGIADR.[M]	2xOxidation [M14; P16]	A3C6D7 2xOxidation [P309; ]; Q67G20 2xOxidation [P309; ]	0.186627	0.00738912	2	2	1	A3C6D7; Q67G20	A3C6D7 [294-314]; Q67G20 [294-314]	0	2215.07	High	High	0.007589	0.18
High	Master Protein	A3C6D7	Actin-2 OS=Oryza sativa subsp. japonica GN=ACT2 PE=2 SV=1	0	90.2657	48.8064	13	26	2	1	377	41.653	5.49	High	71.2128	13	Pistil1
Checked	Confidence	Annotated Sequence	Modifications	Modifications in Master Proteins	Qvality PEP	Qvality q-value	# Protein Groups	# Proteins	# PSMs	Master Protein Accessions	Positions in Master Proteins	# Missed Cleavages	Theo. MH+ [Da]	Found in Sample: [S7] F7: Sample	Confidence Sequest HT	Percolator q-Value Sequest HT	Percolator PEP Sequest HT
FALSE	High	[R].VAPEEHPILLTEAPLNPK.[A]			7.34385e-12	0	1	2	2	A3C6D7	A3C6D7 [98-115]	0	1968.08	High	High	0	5.272e-12
FALSE	High	[R].AVFPSIVGRPR.[H]			5.67279e-05	0	4	15	3	Q94DL4; V5K461; A3C6D7; Q67G20	Q94DL4 [31-41]; V5K461 [31-41]; A3C6D7 [31-41]; Q67G20 [31-41]	0	1198.71	High	High	0	4.974e-05
FALSE	High	[K].YPIEHGIVSNWDDMEK.[I]	1xOxidation [M14]		1.06512e-06	0	4	9	1	Q94DL4; V5K461; A3C6D7; Q67G20	Q94DL4 [71-86]; V5K461 [71-86]; A3C6D7 [71-86]; Q67G20 [71-86]	0	1948.87	High	High	0	8.903e-07
FALSE	High	[K].YPIEHGIVSNWDDMEK.[I]			5.04611e-09	0	4	9	1	Q94DL4; V5K461; A3C6D7; Q67G20	Q94DL4 [71-86]; V5K461 [71-86]; A3C6D7 [71-86]; Q67G20 [71-86]	0	1932.88	High	High	0	3.936e-09
FALSE	High	[K].SYELPDGQVITIGAER.[F]			6.67179e-08	0	3	12	5	V5K461; A3C6D7; Q67G20	V5K461 [241-256]; A3C6D7 [241-256]; Q67G20 [241-256]	0	1747.89	High	High	0	5.396e-08
FALSE	High	[R].AEYEESGPAIVHR.[K]			4.28826e-07	0	1	1	2	A3C6D7	A3C6D7 [362-374]	0	1457.7	High	High	0	3.549e-07
FALSE	High	[K].EITALAPSSMK.[I]			0.00036445	0	4	12	2	Q94DL4; V5K461; A3C6D7; Q67G20	Q94DL4 [318-328]; V5K461 [318-328]; A3C6D7 [318-328]; Q67G20 [318-328]	0	1147.6	High	High	0	0.000352
FALSE	High	[K].AGFAGDDAPR.[A]			0.000358527	0	4	15	1	Q94DL4; V5K461; A3C6D7; Q67G20	Q94DL4 [21-30]; V5K461 [21-30]; A3C6D7 [21-30]; Q67G20 [21-30]	0	976.448	High	High	0	0.0003229
FALSE	High	[R].HTGVMVGMGQK.[D]			6.56722e-07	0	4	15	2	Q94DL4; V5K461; A3C6D7; Q67G20	Q94DL4 [42-52]; V5K461 [42-52]; A3C6D7 [42-52]; Q67G20 [42-52]	0	1144.56	High	High	0	5.468e-07
FALSE	High	[K].IKVVAPPER.[K]			0.000713326	4.70932e-05	4	13	1	Q94DL4; V5K461; A3C6D7; Q67G20	Q94DL4 [329-337]; V5K461 [329-337]; A3C6D7 [329-337]; Q67G20 [329-337]	1	1008.62	High	High	4.068e-05	0.0006437
FALSE	High	[R].GYSFTTSAER.[E]			0.00124446	4.70932e-05	2	4	1	Q94DL4; A3C6D7	Q94DL4 [199-208]; A3C6D7 [199-208]	0	1118.51	High	High	4.068e-05	0.001132
FALSE	High	[R].TTGIVLDSGDGVSHTVPIYEGYALPHAILR.[L]	2xOxidation [P17; P25]	Q94DL4 2xOxidation [P166; P174]; V5K461 2xOxidation [P166; P174]; A3C6D7 2xOxidation [P166; P174]; Q67G20 2xOxidation [P166; P174]	0.00674027	0.000244377	4	11	2	Q94DL4; V5K461; A3C6D7; Q67G20	Q94DL4 [150-179]; V5K461 [150-179]; A3C6D7 [150-179]; Q67G20 [150-179]	0	3183.63	High	High	0.0002108	0.006265
FALSE	High	[R].DLTDSLMK.[I]	1xOxidation [M7]		0.0248775	0.000592512	3	5	1	Q94DL4; A3C6D7; Q67G20	Q94DL4 [186-193]; A3C6D7 [186-193]; Q67G20 [186-193]	0	938.45	High	High	0.0005424	0.02361
FALSE	High	[R].DLTDSLMK.[I]			0.0428558	0.00143325	3	5	1	Q94DL4; A3C6D7; Q67G20	Q94DL4 [186-193]; A3C6D7 [186-193]; Q67G20 [186-193]	0	922.455	High	High	0.001359	0.04069
FALSE	High	[K].DLYGNIVLSGGSTMFPGIADR.[M]	2xOxidation [M14; P16]	A3C6D7 2xOxidation [P309; ]; Q67G20 2xOxidation [P309; ]	0.186627	0.00738912	2	2	1	A3C6D7; Q67G20	A3C6D7 [294-314]; Q67G20 [294-314]	0	2215.07	High	High	0.007589	0.18
High	Master Protein	Q94DL4	Os01g0964133 protein OS=Oryza sativa subsp. japonica GN=Os01g0964133 PE=2 SV=1	0	85.5339	48.8064	13	22	3	1	377	41.701	5.4	High	62.6535	13	Pistil1
Checked	Confidence	Annotated Sequence	Modifications	Modifications in Master Proteins	Qvality PEP	Qvality q-value	# Protein Groups	# Proteins	# PSMs	Master Protein Accessions	Positions in Master Proteins	# Missed Cleavages	Theo. MH+ [Da]	Found in Sample: [S7] F7: Sample	Confidence Sequest HT	Percolator q-Value Sequest HT	Percolator PEP Sequest HT
FALSE	High	[R].VAPEEHPVLLTEAPLNPK.[A]			1.49746e-12	0	3	8	3	Q94DL4; V5K461; Q67G20	Q94DL4 [98-115]; V5K461 [98-115]; Q67G20 [98-115]	0	1954.06	High	High	0	1.053e-12
FALSE	High	[R].AVFPSIVGRPR.[H]			5.67279e-05	0	4	15	3	Q94DL4; V5K461; A3C6D7; Q67G20	Q94DL4 [31-41]; V5K461 [31-41]; A3C6D7 [31-41]; Q67G20 [31-41]	0	1198.71	High	High	0	4.974e-05
FALSE	High	[K].YPIEHGIVSNWDDMEK.[I]	1xOxidation [M14]		1.06512e-06	0	4	9	1	Q94DL4; V5K461; A3C6D7; Q67G20	Q94DL4 [71-86]; V5K461 [71-86]; A3C6D7 [71-86]; Q67G20 [71-86]	0	1948.87	High	High	0	8.903e-07
FALSE	High	[K].YPIEHGIVSNWDDMEK.[I]			5.04611e-09	0	4	9	1	Q94DL4; V5K461; A3C6D7; Q67G20	Q94DL4 [71-86]; V5K461 [71-86]; A3C6D7 [71-86]; Q67G20 [71-86]	0	1932.88	High	High	0	3.936e-09
FALSE	High	[K].SYELPDGQVITIGSER.[F]			1.55105e-08	0	1	1	1	Q94DL4	Q94DL4 [241-256]	0	1763.88	High	High	0	1.231e-08
FALSE	High	[K].DEYDESGPAIVHR.[K]			1.19464e-06	0	1	4	1	Q94DL4	Q94DL4 [362-374]	0	1487.68	High	High	0	9.962e-07
FALSE	High	[K].EITALAPSSMK.[I]			0.00036445	0	4	12	2	Q94DL4; V5K461; A3C6D7; Q67G20	Q94DL4 [318-328]; V5K461 [318-328]; A3C6D7 [318-328]; Q67G20 [318-328]	0	1147.6	High	High	0	0.000352
FALSE	High	[K].AGFAGDDAPR.[A]			0.000358527	0	4	15	1	Q94DL4; V5K461; A3C6D7; Q67G20	Q94DL4 [21-30]; V5K461 [21-30]; A3C6D7 [21-30]; Q67G20 [21-30]	0	976.448	High	High	0	0.0003229
FALSE	High	[R].HTGVMVGMGQK.[D]			6.56722e-07	0	4	15	2	Q94DL4; V5K461; A3C6D7; Q67G20	Q94DL4 [42-52]; V5K461 [42-52]; A3C6D7 [42-52]; Q67G20 [42-52]	0	1144.56	High	High	0	5.468e-07
FALSE	High	[K].IKVVAPPER.[K]			0.000713326	4.70932e-05	4	13	1	Q94DL4; V5K461; A3C6D7; Q67G20	Q94DL4 [329-337]; V5K461 [329-337]; A3C6D7 [329-337]; Q67G20 [329-337]	1	1008.62	High	High	4.068e-05	0.0006437
FALSE	High	[R].GYSFTTSAER.[E]			0.00124446	4.70932e-05	2	4	1	Q94DL4; A3C6D7	Q94DL4 [199-208]; A3C6D7 [199-208]	0	1118.51	High	High	4.068e-05	0.001132
FALSE	High	[R].TTGIVLDSGDGVSHTVPIYEGYALPHAILR.[L]	2xOxidation [P17; P25]	Q94DL4 2xOxidation [P166; P174]; V5K461 2xOxidation [P166; P174]; A3C6D7 2xOxidation [P166; P174]; Q67G20 2xOxidation [P166; P174]	0.00674027	0.000244377	4	11	2	Q94DL4; V5K461; A3C6D7; Q67G20	Q94DL4 [150-179]; V5K461 [150-179]; A3C6D7 [150-179]; Q67G20 [150-179]	0	3183.63	High	High	0.0002108	0.006265
FALSE	High	[R].DLTDSLMK.[I]	1xOxidation [M7]		0.0248775	0.000592512	3	5	1	Q94DL4; A3C6D7; Q67G20	Q94DL4 [186-193]; A3C6D7 [186-193]; Q67G20 [186-193]	0	938.45	High	High	0.0005424	0.02361
FALSE	High	[R].DLTDSLMK.[I]			0.0428558	0.00143325	3	5	1	Q94DL4; A3C6D7; Q67G20	Q94DL4 [186-193]; A3C6D7 [186-193]; Q67G20 [186-193]	0	922.455	High	High	0.001359	0.04069
FALSE	High	[K].DLYGNVVLSGGTTMFPGIADR.[M]	2xOxidation [M14; P16]	Q94DL4 2xOxidation [P309; ]	0.184155	0.00713172	1	1	1	Q94DL4	Q94DL4 [294-314]	0	2215.07	High	High	0.007343	0.1777
High	Master Protein	A0A0P0Y445	Os11g0602500 protein (Fragment) OS=Oryza sativa subsp. japonica GN=Os11g0602500 PE=3 SV=1	0	52.2841	37.3206	12	16	12	1	209	24.134	9.99	High	46.5097	12	Pistil1
Checked	Confidence	Annotated Sequence	Modifications	Modifications in Master Proteins	Qvality PEP	Qvality q-value	# Protein Groups	# Proteins	# PSMs	Master Protein Accessions	Positions in Master Proteins	# Missed Cleavages	Theo. MH+ [Da]	Found in Sample: [S7] F7: Sample	Confidence Sequest HT	Percolator q-Value Sequest HT	Percolator PEP Sequest HT
FALSE	High	[R].QIVNIPSFMVR.[V]			2.43738e-06	0	1	4	2	A0A0P0Y445	A0A0P0Y445 [155-165]	0	1303.72	High	High	0	2.06e-06
FALSE	High	[K].HIDFSLTSPFGGGPPGR.[V]			4.50174e-08	0	1	4	1	A0A0P0Y445	A0A0P0Y445 [171-187]	0	1741.87	High	High	0	3.624e-08
FALSE	High	[R].IFEGEALLR.[RH]			0.000673594	0	1	8	1	A0A0P0Y445	A0A0P0Y445 [86-94]	0	1047.58	High	High	0	0.0006068
FALSE	High	[R].VESEKHIDFSLTSPFGGGPPGR.[V]			3.58071e-07	0	1	4	1	A0A0P0Y445	A0A0P0Y445 [166-187]	1	2314.15	High	High	0	2.947e-07
FALSE	High	[R].HLLTLDEKNPR.[R]			4.54149e-07	0	1	5	2	A0A0P0Y445	A0A0P0Y445 [74-84]	1	1335.74	High	High	0	3.748e-07
FALSE	High	[R].HLLTLDEK.[N]			0.00050574	0	1	5	1	A0A0P0Y445	A0A0P0Y445 [74-81]	0	968.541	High	High	0	0.000456
FALSE	High	[R].RIFEGEALLR.[RH]			0.0020493	8.605e-05	1	8	2	A0A0P0Y445	A0A0P0Y445 [85-94]	1	1203.68	High	High	7.427e-05	0.002619
FALSE	High	[K].LVGEYGLR.[C]			0.00725164	0.000279452	1	5	1	A0A0P0Y445	A0A0P0Y445 [46-53]	0	906.504	High	High	0.0002411	0.006761
FALSE	High	[R].IFEGEALLRR.[M]			0.033088	0.000874311	1	5	1	A0A0P0Y445	A0A0P0Y445 [86-95]	1	1203.68	High	High	0.0007847	0.03153
FALSE	High	[R].QIVNIPSFMVR.[V]	1xOxidation [P6]	A0A0P0Y445 1xOxidation [P160]	0.0387179	0.00108147	1	4	1	A0A0P0Y445	A0A0P0Y445 [155-165]	0	1319.71	High	High	0.0009943	0.03686
FALSE	High	[R].LQTIVFK.[AN]			0.0387179	0.00108147	1	10	2	A0A0P0Y445	A0A0P0Y445 [125-131]	0	848.524	High	High	0.0009943	0.03681
FALSE	High	[R].VQYALSR.[I]			0.0412168	0.00132914	1	5	1	A0A0P0Y445	A0A0P0Y445 [61-67]	0	836.462	High	High	0.001269	0.03922
FALSE	High	[R].RLQTLVFK.[A]			0.155439	0.00583294	1	5	1	A0A0P0Y445	A0A0P0Y445 [124-131]	1	1004.63	High	High	0.005956	0.1496
High	Master Protein	Q75I36	Expressed protein OS=Oryza sativa subsp. japonica GN=OSJNBa0004G03.27 PE=4 SV=1	0	6.35294	13.7931	2	2	2	1	145	17.187	11.59	High	3.45	2	Pistil2
Checked	Confidence	Annotated Sequence	Modifications	Modifications in Master Proteins	Qvality PEP	Qvality q-value	# Protein Groups	# Proteins	# PSMs	Master Protein Accessions	Positions in Master Proteins	# Missed Cleavages	Theo. MH+ [Da]	Found in Sample: [S8] F8: Sample	Confidence Sequest HT	Percolator q-Value Sequest HT	Percolator PEP Sequest HT
FALSE	High	[K].MTAGFTEEDLK.[N]			6.55486e-06	0	1	2	1	Q75I36	Q75I36 [124-134]	0	1241.57	High	High	0	4.295e-06
FALSE	High	[R].FDPWPVFFR.[R]	2xOxidation [P3; P5]	Q75I36 2xOxidation [P95; P97]	0.111234	0.00399643	1	3	1	Q75I36	Q75I36 [93-101]	0	1242.59	High	High	0.003865	0.1033
High	Master Protein	Q10KT9	H/ACA ribonucleoprotein complex subunit 4, putative, expressed OS=Oryza sativa subsp. japonica GN=Os03g0370500 PE=2 SV=1	0	15.9269	8.62944	5	8	1	1	591	64.768	9.23	High	17.9642	5	Pistil2
Checked	Confidence	Annotated Sequence	Modifications	Modifications in Master Proteins	Qvality PEP	Qvality q-value	# Protein Groups	# Proteins	# PSMs	Master Protein Accessions	Positions in Master Proteins	# Missed Cleavages	Theo. MH+ [Da]	Found in Sample: [S8] F8: Sample	Confidence Sequest HT	Percolator q-Value Sequest HT	Percolator PEP Sequest HT
FALSE	High	[R].TGHYTPLPAGHSPLK.[R]			0.000402305	0	1	1	1	Q10KT9	Q10KT9 [84-98]	0	1575.83	High	High	0	0.0003036
FALSE	High	[R].FHAAVPDTAR.[VD]			0.000112274	0	2	4	2	Q10KT9; Q8H5T5	Q10KT9 [177-186]; Q8H5T5 [173-182]	0	1084.55	High	High	0.001948	0.04762
FALSE	High	[R].KWGLGPVALK.[K]			0.0116583	0.000381239	2	3	1	Q10KT9; Q8H5T5	Q10KT9 [397-406]; Q8H5T5 [393-402]	1	1068.66	High	High	0.0003169	0.009947
FALSE	High	[K].LMIPGLLR.[F]			0.0122212	0.000454729	2	3	1	Q10KT9; Q8H5T5	Q10KT9 [333-340]; Q8H5T5 [329-336]	0	912.57	High	High	0.0004093	0.01049
FALSE	High	[R].TGHYTPLPAGHSPLK.[R]	1xOxidation [P8]	Q10KT9 1xOxidation [P91]	0.0462728	0.0018459	1	1	1	Q10KT9	Q10KT9 [84-98]	0	1591.82	High	High	0.001679	0.04155
FALSE	High	[K].NYDRLNVR.[T]			0.128096	0.00476287	2	3	1	Q10KT9; Q8H5T5	Q10KT9 [76-83]; Q8H5T5 [72-79]	1	1049.55	High	High	0.004656	0.1197
FALSE	High	[K].LMIPGLLR.[F]	1xOxidation [M2]		0.204361	0.00842774	2	3	1	Q10KT9; Q8H5T5	Q10KT9 [333-340]; Q8H5T5 [329-336]	0	928.565	High	High	0.008785	0.1941
High	Master Protein	Q6ZAA5	D-3-phosphoglycerate dehydrogenase OS=Oryza sativa subsp. japonica GN=Os08g0447000 PE=2 SV=1	0	115.497	31.8841	14	19	12	1	621	64.519	6.98	High	70.6218	14	Pistil2
Checked	Confidence	Annotated Sequence	Modifications	Modifications in Master Proteins	Qvality PEP	Qvality q-value	# Protein Groups	# Proteins	# PSMs	Master Protein Accessions	Positions in Master Proteins	# Missed Cleavages	Theo. MH+ [Da]	Found in Sample: [S8] F8: Sample	Confidence Sequest HT	Percolator q-Value Sequest HT	Percolator PEP Sequest HT
FALSE	High	[K].LSEAGLAVLR.[G]			6.95615e-05	0	1	1	1	Q6ZAA5	Q6ZAA5 [86-95]	0	1028.61	High	High	0	4.948e-05
FALSE	High	[K].VAQAALDVFTEEPPAKDSK.[L]			7.08283e-11	0	1	2	2	Q6ZAA5	Q6ZAA5 [325-343]	1	2016.03	High	High	0	3.075e-11
FALSE	High	[R].VSHESPAAEAPLESIQVR.[L]			4.52731e-09	0	1	2	2	Q6ZAA5	Q6ZAA5 [485-502]	0	1919.98	High	High	0	5.882e-08
FALSE	High	[R].GGVIDEDALVR.[A]			0.000697326	0	2	6	1	Q6ZAA5; Q7XMP6	Q6ZAA5 [308-318]; Q7XMP6 [302-312]	0	1143.6	High	High	0	0.0005374
FALSE	High	[K].VAQFDALIVR.[S]			1.8204e-05	0	1	2	1	Q6ZAA5	Q6ZAA5 [115-124]	0	1131.65	High	High	0	1.232e-05
FALSE	High	[R].ADFISLHMPLTPATSK.[V]			1.2878e-08	0	1	3	2	Q6ZAA5	Q6ZAA5 [271-286]	0	1728.9	High	High	0	6.727e-09
FALSE	High	[R].VTLGAGTDGALWPKPAVLVAEK.[L]	2xOxidation [P13; P15]	Q6ZAA5 2xOxidation [P76; P78]	3.3e-06	0	1	1	1	Q6ZAA5	Q6ZAA5 [64-85]	0	2225.22	High	High	0	2.109e-06
FALSE	High	[R].TKYVGVSLVGK.[T]			0.000119674	0	1	3	2	Q6ZAA5	Q6ZAA5 [207-217]	1	1150.68	High	High	0.0001355	0.003565
FALSE	High	[K].GIVEPVSSTFVNLVNADYTAK.[Q]			1.71751e-10	0	1	2	1	Q6ZAA5	Q6ZAA5 [454-474]	0	2224.15	High	High	0	7.731e-11
FALSE	High	[K].GLGMHVIAHDPYAPADR.[A]			2.27774e-07	0	1	3	1	Q6ZAA5	Q6ZAA5 [237-253]	0	1819.89	High	High	0	1.323e-07
FALSE	High	[R].GFADVECAYGMSPAELLAK.[V]	1xCarbamidomethyl [C7]; 1xOxidation [M11]		2.02952e-08	0	1	1	1	Q6ZAA5	Q6ZAA5 [96-114]	0	2044.94	High	High	0	1.084e-08
FALSE	High	[R].GFADVECAYGMSPAELLAK.[V]	1xCarbamidomethyl [C7]		2.69507e-09	0	1	1	1	Q6ZAA5	Q6ZAA5 [96-114]	0	2028.94	High	High	0	1.332e-09
FALSE	High	[R].AIGAELVSFDEAIGR.[A]			4.98229e-09	0	1	3	1	Q6ZAA5	Q6ZAA5 [256-270]	0	1547.81	High	High	0	2.528e-09
FALSE	High	[K].VFNDESFSR.[M]			0.000230197	0	1	3	1	Q6ZAA5	Q6ZAA5 [287-295]	0	1100.5	High	High	0	0.0001709
FALSE	High	[K].YVGVSLVGK.[T]			0.00143938	8.71916e-05	3	9	1	Q6ZAA5; A0A0P0WZL3; Q7XMP6	Q6ZAA5 [209-217]; A0A0P0WZL3 [223-231]; Q7XMP6 [203-211]	0	921.54	High	High	7.258e-05	0.001142
High	Master Protein	A0A067Y2M1	Beta-glucosidase OS=Oryza sativa subsp. japonica PE=2 SV=1	0	167.699	37.5	17	41	14	1	504	56.836	9.04	High	120.379	17	Pistil2
Checked	Confidence	Annotated Sequence	Modifications	Modifications in Master Proteins	Qvality PEP	Qvality q-value	# Protein Groups	# Proteins	# PSMs	Master Protein Accessions	Positions in Master Proteins	# Missed Cleavages	Theo. MH+ [Da]	Found in Sample: [S8] F8: Sample	Confidence Sequest HT	Percolator q-Value Sequest HT	Percolator PEP Sequest HT
FALSE	High	[K].HWFTFNEPR.[I]			4.74276e-05	0	1	3	3	A0A067Y2M1	A0A067Y2M1 [198-206]	0	1233.58	High	High	0	0.0001264
FALSE	High	[K].YGNPTVVITENGMDQPANLSR.[D]	1xOxidation [M13]		1.09126e-14	0	1	2	3	A0A067Y2M1	A0A067Y2M1 [405-425]	0	2292.09	High	High	0	3.48e-15
FALSE	High	[K].YGNPTVVITENGMDQPANLSR.[D]			5.62325e-13	0	1	2	2	A0A067Y2M1	A0A067Y2M1 [405-425]	0	2276.1	High	High	0	2.053e-13
FALSE	High	[R].IVALLGYDQGTNPPKR.[C]			6.23383e-11	0	1	3	4	A0A067Y2M1	A0A067Y2M1 [207-222]	1	1741.96	High	High	0	1.202e-09
FALSE	High	[R].FVFGTATSAYQVEGMAASGGR.[G]			6.80578e-11	0	1	2	1	A0A067Y2M1	A0A067Y2M1 [47-67]	0	2106.99	High	High	0	2.963e-11
FALSE	High	[R].GPSIWDAFAHTPGNVAGNQNGDVATDQYHR.[Y]	2xOxidation [P2; P12]	A0A067Y2M1 2xOxidation [P69; P79]	3.87872e-12	0	1	2	1	A0A067Y2M1	A0A067Y2M1 [68-97]	0	3227.45	High	High	0	1.525e-12
FALSE	High	[R].GPSIWDAFAHTPGNVAGNQNGDVATDQYHR.[Y]			4.62311e-12	0	1	2	1	A0A067Y2M1	A0A067Y2M1 [68-97]	0	3195.46	High	High	0	1.833e-12
FALSE	High	[R].IVALLGYDQGTNPPK.[R]			5.52692e-09	0	1	3	2	A0A067Y2M1	A0A067Y2M1 [207-221]	0	1585.86	High	High	0	1.786e-08
FALSE	High	[K].GSADYIGINQYTASYMK.[G]	1xOxidation [M16]		2.80478e-09	0	1	3	1	A0A067Y2M1	A0A067Y2M1 [333-349]	0	1897.86	High	High	0	1.387e-09
FALSE	High	[K].GSADYIGINQYTASYMK.[G]			7.92002e-11	0	1	3	2	A0A067Y2M1	A0A067Y2M1 [333-349]	0	1881.87	High	High	0	3.473e-11
FALSE	High	[K].KYGGWLNAK.[M]			0.000594581	0	1	3	1	A0A067Y2M1	A0A067Y2M1 [168-176]	1	1036.56	High	High	0	0.0004578
FALSE	High	[K].GITPYVNLYHYDLPLALEK.[K]			3.95297e-09	0	1	1	1	A0A067Y2M1	A0A067Y2M1 [149-167]	0	2219.17	High	High	0	1.99e-09
FALSE	High	[R].YKEDVNIMK.[SN]	1xOxidation [M8]		9.96101e-05	0	2	5	4	A3BMZ5; A0A067Y2M1	A3BMZ5 [100-108]; A0A067Y2M1 [98-106]	1	1155.57	High	High	7.258e-05	0.001276
FALSE	High	[R].YKEDVNIMK.[SN]			0.000143778	0	2	5	4	A3BMZ5; A0A067Y2M1	A3BMZ5 [100-108]; A0A067Y2M1 [98-106]	1	1139.58	High	High	0.001435	0.03082
FALSE	High	[K].SLNFDAYR.[F]			0.00221157	0.000126245	2	3	1	Q75I94; A0A067Y2M1	Q75I94 [114-121]; A0A067Y2M1 [107-114]	0	985.474	High	High	0.0001052	0.001779
FALSE	High	[K].YGGWLNAK.[M]			0.00342314	0.000162856	1	3	2	A0A067Y2M1	A0A067Y2M1 [169-176]	0	908.462	High	High	0.0001355	0.002805
FALSE	High	[R].SYLTQLKK.[A]			0.00786164	0.000272066	1	3	3	A0A067Y2M1	A0A067Y2M1 [440-447]	1	980.578	High	High	0.000523	0.01454
FALSE	High	[R].IFPDGEGR.[V]			0.0116583	0.000381239	1	1	4	A0A067Y2M1	A0A067Y2M1 [122-129]	0	890.437	High	High	0.000523	0.01432
FALSE	High	[RK].FSISWSR.[IL]			0.0149865	0.000561199	4	31	2	Q75I94; Q2QSR8; A3BMZ5; A0A067Y2M1	Q75I94 [122-128]; Q2QSR8 [103-109]; A3BMZ5 [117-123]; A0A067Y2M1 [115-121]	0	882.447	High	High	0.001018	0.02272
FALSE	High	[K].ASAYWFR.[D]			0.0252571	0.00104418	1	3	2	A0A067Y2M1	A0A067Y2M1 [493-499]	0	900.436	High	High	0.001018	0.02217
FALSE	High	[R].SYLTQLK.[K]			0.0394465	0.00165073	1	3	1	A0A067Y2M1	A0A067Y2M1 [440-446]	0	852.483	High	High	0.001547	0.03538
High	Master Protein	Q0J3D9	Coatomer subunit alpha-3 OS=Oryza sativa subsp. japonica GN=Os09g0127800 PE=2 SV=1	0	61.9517	11.1658	13	15	2	1	1218	136.478	6.89	High	38.0975	13	Pistil2
Checked	Confidence	Annotated Sequence	Modifications	Modifications in Master Proteins	Qvality PEP	Qvality q-value	# Protein Groups	# Proteins	# PSMs	Master Protein Accessions	Positions in Master Proteins	# Missed Cleavages	Theo. MH+ [Da]	Found in Sample: [S8] F8: Sample	Confidence Sequest HT	Percolator q-Value Sequest HT	Percolator PEP Sequest HT
FALSE	High	[R].QQELAAYFTNCK.[L]	1xCarbamidomethyl [C11]		3.43434e-06	0	2	6	1	Q9AUR8; Q0J3D9	Q9AUR8 [1079-1090]; Q0J3D9 [1079-1090]	0	1472.68	High	High	0	2.191e-06
FALSE	High	[K].TVSPADDILR.[L]			0.0004427	0	2	2	1	Q9AUR8; Q0J3D9	Q9AUR8 [171-180]; Q0J3D9 [171-180]	0	1086.58	High	High	0	0.0003356
FALSE	High	[R].QGNVGIVEYAYQR.[T]			4.09615e-08	0	2	6	1	Q9AUR8; Q0J3D9	Q9AUR8 [686-698]; Q0J3D9 [686-698]	0	1496.75	High	High	0	2.243e-08
FALSE	High	[R].ALATAPIIPVAVEK.[G]			5.60796e-05	0	1	4	1	Q0J3D9	Q0J3D9 [969-982]	0	1392.85	High	High	0	3.968e-05
FALSE	High	[R].LILGELQAPAVK.[Y]	1xOxidation [P9]	Q0J3D9 1xOxidation [P491]	0.000179764	0	1	2	1	Q0J3D9	Q0J3D9 [483-494]	0	1267.76	High	High	0	0.0001322
FALSE	High	[R].LILGELQAPAVK.[Y]			9.72541e-05	0	1	2	1	Q0J3D9	Q0J3D9 [483-494]	0	1251.77	High	High	0	7.002e-05
FALSE	High	[R].VTIFDLQQR.[L]			0.000623706	0	2	4	1	Q9AUR8; Q0J3D9	Q9AUR8 [474-482]; Q0J3D9 [474-482]	0	1119.62	High	High	0	0.0004816
FALSE	High	[K].QDIIVSNSEDK.[S]			0.000259454	0	2	3	1	Q9AUR8; Q0J3D9	Q9AUR8 [260-270]; Q0J3D9 [260-270]	0	1247.61	High	High	0	0.0001927
FALSE	High	[K].SSLAGEHAAAGNFDTAMR.[L]			2.08769e-09	0	2	7	2	Q9AUR8; Q0J3D9	Q9AUR8 [921-938]; Q0J3D9 [921-938]	0	1805.82	High	High	0	4.785e-09
FALSE	High	[K].ELIEIVR.[E]			0.011843	0.000419075	2	6	1	Q9AUR8; Q0J3D9	Q9AUR8 [1051-1057]; Q0J3D9 [1051-1057]	0	871.525	High	High	0.0003802	0.01013
FALSE	High	[R].EYVLGLR.[M]			0.0157073	0.000591768	2	6	1	Q9AUR8; Q0J3D9	Q9AUR8 [1058-1064]; Q0J3D9 [1058-1064]	0	849.483	High	High	0.000523	0.01361
FALSE	High	[K].EVQLAPIR.[R]			0.0228358	0.000911286	2	3	1	Q9AUR8; Q0J3D9	Q9AUR8 [350-357]; Q0J3D9 [350-357]	0	925.547	High	High	0.0009088	0.01993
FALSE	High	[R].LGIEALR.[Q]			0.0279272	0.00107891	2	6	1	Q9AUR8; Q0J3D9	Q9AUR8 [679-685]; Q0J3D9 [679-685]	0	771.472	High	High	0.001077	0.02463
FALSE	High	[R].VWDIGALR.[K]			0.0658444	0.00249168	2	2	1	Q9AUR8; Q0J3D9	Q9AUR8 [161-168]; Q0J3D9 [161-168]	0	929.52	High	High	0.00224	0.05995
High	Master Protein	Q9AUV6	UDP-glucose 6-dehydrogenase 3 OS=Oryza sativa subsp. japonica GN=UGD3 PE=2 SV=1	0	89.739	35.4167	14	18	4	1	480	52.865	6.13	High	48.7784	14	Pistil2
Checked	Confidence	Annotated Sequence	Modifications	Modifications in Master Proteins	Qvality PEP	Qvality q-value	# Protein Groups	# Proteins	# PSMs	Master Protein Accessions	Positions in Master Proteins	# Missed Cleavages	Theo. MH+ [Da]	Found in Sample: [S8] F8: Sample	Confidence Sequest HT	Percolator q-Value Sequest HT	Percolator PEP Sequest HT
FALSE	High	[R].ETPAIDVCHGLLGDK.[A]	1xCarbamidomethyl [C8]		1.49316e-09	0	2	3	2	Q9AUV6; Q2QS13	Q9AUV6 [343-357]; Q2QS13 [343-357]	0	1624.8	High	High	0	7.245e-10
FALSE	High	[R].VVSSMFNTVSGK.[K]			1.7215e-05	0	1	2	1	Q9AUV6	Q9AUV6 [314-325]	0	1255.64	High	High	0	1.17e-05
FALSE	High	[K].IYDNMQKPAFVFDGR.[N]	1xOxidation [M5]		2.47763e-08	0	1	2	1	Q9AUV6	Q9AUV6 [433-447]	0	1816.87	High	High	0	1.329e-08
FALSE	High	[K].IYDNMQKPAFVFDGR.[N]			0.000219439	0	1	2	1	Q9AUV6	Q9AUV6 [433-447]	0	1800.87	High	High	0	0.0001622
FALSE	High	[K].CPAIEVVVVDISKPR.[IV]	1xCarbamidomethyl [C1]		3.07131e-06	0	2	4	1	Q9AUV6; Q2QS13	Q9AUV6 [24-38]; Q2QS13 [24-38]	0	1681.93	High	High	0	1.96e-06
FALSE	High	[R].ILTTNLWSAELSK.[L]			3.35532e-08	0	2	9	2	Q9AUV6; Q2QS13	Q9AUV6 [204-216]; Q2QS13 [204-216]	0	1475.81	High	High	0	1.816e-08
FALSE	High	[K].AADLTYWESAAR.[MI]			3.46185e-06	0	2	8	1	Q9AUV6; Q2QS13	Q9AUV6 [100-111]; Q2QS13 [100-111]	0	1353.64	High	High	0	2.207e-06
FALSE	High	[K].AQISIYDPQVTEDQIQR.[D]			2.89766e-11	0	2	3	1	Q9AUV6; Q2QS13	Q9AUV6 [358-374]; Q2QS13 [358-374]	0	2004	High	High	0	1.226e-11
FALSE	High	[R].NLFFSTDVEK.[H]			0.00014844	0	2	4	1	Q9AUV6; Q2QS13	Q9AUV6 [65-74]; Q2QS13 [65-74]	0	1199.59	High	High	0	0.0001083
FALSE	High	[K].IAVLGFAFKK.[D]			0.000170001	0	2	5	2	Q9AUV6; Q2QS13	Q9AUV6 [327-336]; Q2QS13 [327-336]	1	1093.68	High	High	0	0.0002168
FALSE	High	[K].SVYAHWVPEDR.[I]			0.000633728	0	1	1	1	Q9AUV6	Q9AUV6 [193-203]	0	1358.65	High	High	0	0.0004875
FALSE	High	[K].IAVLGFAFK.[K]			0.00106365	4.53337e-05	2	5	1	Q9AUV6; Q2QS13	Q9AUV6 [327-335]; Q2QS13 [327-335]	0	965.582	High	High	3.788e-05	0.0008364
FALSE	High	[K].LAANAFLAQR.[I]			0.00150976	8.71916e-05	2	6	1	Q9AUV6; Q2QS13	Q9AUV6 [217-226]; Q2QS13 [217-226]	0	1074.61	High	High	7.258e-05	0.001196
FALSE	High	[R].NVVDPEKLR.[E]			0.00255166	0.000126245	2	3	2	Q9AUV6; Q2QS13	Q9AUV6 [448-456]; Q2QS13 [448-456]	1	1069.6	High	High	0.0001052	0.002071
FALSE	High	[R].IDAWNSEQLPIYEPGLDEVVK.[E]	2xOxidation [P10; P14]	Q9AUV6 2xOxidation [P48; P52]	0.159741	0.00615466	1	3	1	Q9AUV6	Q9AUV6 [39-59]	0	2447.2	High	High	0.006046	0.1499
High	Master Protein	A3BNI4	Uncharacterized protein OS=Oryza sativa subsp. japonica GN=OsJ_25616 PE=4 SV=1	0	157.026	52.8736	16	28	13	1	348	39.175	7.58	High	87.4227	16	Pistil2
Checked	Confidence	Annotated Sequence	Modifications	Modifications in Master Proteins	Qvality PEP	Qvality q-value	# Protein Groups	# Proteins	# PSMs	Master Protein Accessions	Positions in Master Proteins	# Missed Cleavages	Theo. MH+ [Da]	Found in Sample: [S8] F8: Sample	Confidence Sequest HT	Percolator q-Value Sequest HT	Percolator PEP Sequest HT
FALSE	High	[K].ILPWGPEAHSSSPGAATACTIGGVPVHTVR.[V]	1xCarbamidomethyl [C19]; 2xOxidation [P3; P6]	A3BNI4 2xOxidation [P169; P172]	2.56907e-09	0	1	3	2	A3BNI4	A3BNI4 [167-196]	0	3057.52	High	High	0	1.271e-09
FALSE	High	[K].IRDEEGYPAFALVNK.[V]			6.10466e-08	0	1	3	3	A3BNI4	A3BNI4 [238-252]	1	1721.89	High	High	0	3.386e-08
FALSE	High	[R].VFSAAGEDYCLTVR.[N]	1xCarbamidomethyl [C10]		5.59164e-08	0	1	3	1	A3BNI4	A3BNI4 [197-210]	0	1587.75	High	High	0	3.078e-08
FALSE	High	[R].DSAVVLAPVNPKDEHQHWFK.[D]	2xOxidation [P8; P11]	A3BNI4 2xOxidation [P45; P48]	0.000428804	0	1	2	1	A3BNI4	A3BNI4 [38-57]	1	2349.16	High	High	0	0.0003251
FALSE	High	[R].DSAVVLAPVNPKDEHQHWFK.[D]			2.18208e-10	0	1	2	2	A3BNI4	A3BNI4 [38-57]	1	2317.17	High	High	0	9.853e-11
FALSE	High	[K].DGEGMPAFALVNK.[A]			5.24233e-06	0	1	3	1	A3BNI4	A3BNI4 [67-79]	0	1348.66	High	High	0	3.394e-06
FALSE	High	[KR].DEEGYPAFALVNK.[AV]			4.59712e-07	0	2	8	1	A3BNI4; B9FUX8	A3BNI4 [240-252]; B9FUX8 [285-297]	0	1452.7	High	High	0	2.742e-07
FALSE	High	[K].LVPYNPEYQDESVLWTESKDVGK.[G]			5.41954e-10	0	1	3	1	A3BNI4	A3BNI4 [270-292]	1	2696.31	High	High	0	2.544e-10
FALSE	High	[K].LVPYNPEYQDESVLWTESK.[D]			9.11002e-12	0	2	5	1	A3BNI4; B9FUX8	A3BNI4 [270-288]; B9FUX8 [88-106]	0	2297.1	High	High	0	3.7e-12
FALSE	High	[R].LNLDAFHGDKDHGGVR.[D]			1.07256e-10	0	1	3	2	A3BNI4	A3BNI4 [132-147]	1	1750.86	High	High	0	1.899e-08
FALSE	High	[R].DDYQHWIK.[D]			0.000425398	0	1	3	2	A3BNI4	A3BNI4 [223-230]	0	1104.51	High	High	0	0.0003241
FALSE	High	[K].LVPFNPEYEDASVLWTESK.[D]			1.10735e-10	0	1	3	1	A3BNI4	A3BNI4 [97-115]	0	2224.08	High	High	0	4.907e-11
FALSE	High	[R].ANENYCLTVR.[D]	1xCarbamidomethyl [C6]		0.000179764	0	1	2	1	A3BNI4	A3BNI4 [28-37]	0	1239.58	High	High	0	0.0001319
FALSE	High	[K].VKDGEGMPAFALVNK.[A]	1xOxidation [M7]		4.21078e-07	0	1	3	2	A3BNI4	A3BNI4 [65-79]	1	1591.81	High	High	0	2.504e-07
FALSE	High	[K].VKDGEGMPAFALVNK.[A]			4.52433e-07	0	1	3	3	A3BNI4	A3BNI4 [65-79]	1	1575.82	High	High	0	2.701e-07
FALSE	High	[K].DEHQHWFK.[D]			0.00313693	0.000126245	1	2	1	A3BNI4	A3BNI4 [50-57]	0	1126.51	High	High	0.0001052	0.002559
FALSE	High	[K].LVPFNPEYEDASVLWTESKDVGK.[G]	2xOxidation [P3; P6]	A3BNI4 2xOxidation [P99; P102]	0.0123176	0.000454729	1	3	1	A3BNI4	A3BNI4 [97-119]	1	2655.28	High	High	0.0004093	0.01059
FALSE	High	[K].HSLGQSHPVK.[L]			0.0502847	0.00204419	2	5	1	A3BNI4; B9FUX8	A3BNI4 [87-96]; B9FUX8 [78-87]	0	1089.58	High	High	0.001898	0.04552
FALSE	High	[K].LVPFNPEYEDASVLWTESK.[D]	2xOxidation [P3; P6]	A3BNI4 2xOxidation [P99; P102]	0.0693534	0.00259116	1	3	1	A3BNI4	A3BNI4 [97-115]	0	2256.07	High	High	0.00238	0.06319
High	Master Protein	B9FRL0	Uncharacterized protein OS=Oryza sativa subsp. japonica GN=OsJ_20187 PE=4 SV=1	0	50.9169	24.7956	7	9	7	1	367	39.321	7.84	High	30.7927	7	Pistil2
Checked	Confidence	Annotated Sequence	Modifications	Modifications in Master Proteins	Qvality PEP	Qvality q-value	# Protein Groups	# Proteins	# PSMs	Master Protein Accessions	Positions in Master Proteins	# Missed Cleavages	Theo. MH+ [Da]	Found in Sample: [S8] F8: Sample	Confidence Sequest HT	Percolator q-Value Sequest HT	Percolator PEP Sequest HT
FALSE	High	[R].NPGNYGFSTVFETCCGSGGGK.[F]	2xCarbamidomethyl [C14; C15]		2.86601e-14	0	1	3	1	B9FRL0	B9FRL0 [291-311]	0	2195.91	High	High	0	9.449e-15
FALSE	High	[K].FGLPFLPPSK.[S]			2.52497e-05	0	1	3	2	B9FRL0	B9FRL0 [88-97]	0	1102.63	High	High	0	1.73e-05
FALSE	High	[K].KFNDLSTNHNNQLK.[T]			3.10001e-10	0	1	3	1	B9FRL0	B9FRL0 [248-261]	1	1672.84	High	High	0	1.421e-10
FALSE	High	[K].FNDLSTNHNNQLK.[T]			3.21229e-09	0	1	3	2	B9FRL0	B9FRL0 [249-261]	0	1544.75	High	High	0	1.596e-09
FALSE	High	[R].VVVDFLASK.[F]			0.000773435	4.53337e-05	1	3	1	B9FRL0	B9FRL0 [79-87]	0	977.567	High	High	3.788e-05	0.0005978
FALSE	High	[K].GANMAITGATAMDANFFR.[S]	1xOxidation [M4]		0.00767758	0.000272066	1	3	1	B9FRL0	B9FRL0 [106-123]	0	1874.85	High	High	0.0002261	0.006463
FALSE	High	[K].QITDGWLNGPYCSPAILHS.[-]	1xCarbamidomethyl [C12]; 2xOxidation [P10; P14]	B9FRL0 2xOxidation [P358; P362]	0.0484217	0.00194449	1	3	1	B9FRL0	B9FRL0 [349-367]	0	2161	High	High	0.001761	0.0436
High	Master Protein	B9FUX8	Uncharacterized protein OS=Oryza sativa subsp. japonica GN=OsJ_25614 PE=4 SV=1	0	25.5604	15.641	4	4	1	1	390	43.862	7.09	High	9.62856	4	Pistil2
Checked	Confidence	Annotated Sequence	Modifications	Modifications in Master Proteins	Qvality PEP	Qvality q-value	# Protein Groups	# Proteins	# PSMs	Master Protein Accessions	Positions in Master Proteins	# Missed Cleavages	Theo. MH+ [Da]	Found in Sample: [S8] F8: Sample	Confidence Sequest HT	Percolator q-Value Sequest HT	Percolator PEP Sequest HT
FALSE	High	[R].LVPYNPEYLDESVLWTESK.[D]	2xOxidation [P3; P6]	B9FUX8 2xOxidation [P317; P320]	9.73334e-07	0	1	4	1	B9FUX8	B9FUX8 [315-333]	0	2314.11	High	High	0	5.958e-07
FALSE	High	[KR].DEEGYPAFALVNK.[AV]			4.59712e-07	0	2	8	1	A3BNI4; B9FUX8	A3BNI4 [240-252]; B9FUX8 [285-297]	0	1452.7	High	High	0	2.742e-07
FALSE	High	[K].LVPYNPEYQDESVLWTESK.[D]			9.11002e-12	0	2	5	1	A3BNI4; B9FUX8	A3BNI4 [270-288]; B9FUX8 [88-106]	0	2297.1	High	High	0	3.7e-12
FALSE	High	[K].HSLGQSHPVK.[L]			0.0502847	0.00204419	2	5	1	A3BNI4; B9FUX8	A3BNI4 [87-96]; B9FUX8 [78-87]	0	1089.58	High	High	0.001898	0.04552
High	Master Protein	Q10BJ7	Methylenetetrahydrofolate reductase OS=Oryza sativa subsp. japonica GN=LOC_Os03g60090 PE=2 SV=1	0	121.704	36.532	18	24	18	1	594	66.388	5.57	High	71.7739	18	Pistil2
Checked	Confidence	Annotated Sequence	Modifications	Modifications in Master Proteins	Qvality PEP	Qvality q-value	# Protein Groups	# Proteins	# PSMs	Master Protein Accessions	Positions in Master Proteins	# Missed Cleavages	Theo. MH+ [Da]	Found in Sample: [S8] F8: Sample	Confidence Sequest HT	Percolator q-Value Sequest HT	Percolator PEP Sequest HT
FALSE	High	[K].LQEEWAVPVK.[S]			1.16437e-05	0	1	4	1	Q10BJ7	Q10BJ7 [380-389]	0	1198.65	High	High	0	7.781e-06
FALSE	High	[R].NPSYGALTDYQFTRPR.[G]			7.63311e-08	0	1	4	2	Q10BJ7	Q10BJ7 [359-374]	0	1885.92	High	High	0	5.72e-06
FALSE	High	[K].TLHLYTLNMEK.[S]			2.70316e-06	0	1	2	2	Q10BJ7	Q10BJ7 [281-291]	0	1362.71	High	High	0	0.0001235
FALSE	High	[R].SDSTSVGWGGPGGYVYQK.[A]			1.42242e-07	0	1	4	1	Q10BJ7	Q10BJ7 [450-467]	0	1844.84	High	High	0	8.105e-08
FALSE	High	[K].GFLTINSQPAVNGER.[S]			2.3044e-06	0	1	4	1	Q10BJ7	Q10BJ7 [435-449]	0	1602.82	High	High	0	1.449e-06
FALSE	High	[R].QIGITCPIVPGIMPINNYK.[G]	1xCarbamidomethyl [C6]		2.42949e-09	0	1	2	2	Q10BJ7	Q10BJ7 [210-228]	0	2128.13	High	High	0	1.202e-09
FALSE	High	[R].QIGITCPIVPGIMPINNYK.[G]	1xCarbamidomethyl [C6]; 1xOxidation [M13]		2.25138e-08	0	1	2	1	Q10BJ7	Q10BJ7 [210-228]	0	2144.12	High	High	0	1.204e-08
FALSE	High	[R].SLPWRPPTNVFR.[V]			7.90339e-05	0	1	3	1	Q10BJ7	Q10BJ7 [311-322]	0	1469.8	High	High	0	5.656e-05
FALSE	High	[K].LTSSPWSELDGLQPETK.[I]			6.78091e-12	0	1	4	1	Q10BJ7	Q10BJ7 [406-422]	0	1887.93	High	High	0	2.718e-12
FALSE	High	[K].GWACLFPEGDSSR.[E]	1xCarbamidomethyl [C4]		2.62775e-05	0	1	4	1	Q10BJ7	Q10BJ7 [550-562]	0	1481.65	High	High	0	1.8e-05
FALSE	High	[K].IPAEITAALEPIKDNEEAVK.[A]			3.84789e-12	0	1	2	1	Q10BJ7	Q10BJ7 [241-260]	1	2151.15	High	High	0	1.515e-12
FALSE	High	[K].SNGIQNVLALR.[G]			1.87944e-05	0	1	2	1	Q10BJ7	Q10BJ7 [101-111]	0	1184.67	High	High	0	1.281e-05
FALSE	High	[K].IDDALTTIK.[S]			0.000233898	0	1	2	1	Q10BJ7	Q10BJ7 [92-100]	0	989.551	High	High	0	0.0001739
FALSE	High	[R].FMNFCQGK.[L]	1xCarbamidomethyl [C5]		0.000618755	0	1	4	1	Q10BJ7	Q10BJ7 [398-405]	0	1031.44	High	High	0	0.0004752
FALSE	High	[R].TLGWDQYPHGR.[W]			1.92498e-05	0	1	4	2	Q10BJ7	Q10BJ7 [343-353]	0	1329.63	High	High	0	1.307e-05
FALSE	High	[K].AYLEFFCSK.[E]	1xCarbamidomethyl [C7]		0.00159624	8.71916e-05	1	4	1	Q10BJ7	Q10BJ7 [468-476]	0	1164.54	High	High	7.258e-05	0.001273
FALSE	High	[K].KLQEEWAVPVK.[S]			0.00414106	0.000162856	1	4	1	Q10BJ7	Q10BJ7 [379-389]	1	1326.74	High	High	0.0001355	0.00342
FALSE	High	[K].EKLDQLIEK.[S]			0.00533623	0.000242859	1	4	1	Q10BJ7	Q10BJ7 [477-485]	1	1115.63	High	High	0.0002261	0.004427
FALSE	High	[K].IIDDQLVK.[I]			0.0072074	0.000272066	1	4	1	Q10BJ7	Q10BJ7 [423-430]	0	943.546	High	High	0.0002261	0.00604
FALSE	High	[R].SLPWRPPTNVFR.[V]	2xOxidation [P6; P7]	Q10BJ7 2xOxidation [P316; P317]	0.00837411	0.000272066	1	3	1	Q10BJ7	Q10BJ7 [311-322]	0	1501.79	High	High	0.0002261	0.007093
High	Master Protein	Q75GI3	Tubulin alpha chain OS=Oryza sativa subsp. japonica GN=OSJNBb0122C16.10 PE=2 SV=1	0	127.099	37.2506	15	39	8	1	451	49.787	5.02	High	104.546	15	Pistil2
Checked	Confidence	Annotated Sequence	Modifications	Modifications in Master Proteins	Qvality PEP	Qvality q-value	# Protein Groups	# Proteins	# PSMs	Master Protein Accessions	Positions in Master Proteins	# Missed Cleavages	Theo. MH+ [Da]	Found in Sample: [S8] F8: Sample	Confidence Sequest HT	Percolator q-Value Sequest HT	Percolator PEP Sequest HT
FALSE	High	[R].SLDIERPTYTNLNR.[L]			4.48511e-05	0	3	10	2	Q75GI3; Q10PW2; Q0PVB0	Q75GI3 [216-229]; Q10PW2 [216-229]; Q0PVB0 [216-229]	0	1691.87	High	High	0	3.145e-05
FALSE	High	[R].IHFMLSSYAPVISAEK.[A]	1xOxidation [M4]		6.61178e-08	0	2	9	1	Q75GI3; Q0PVB0	Q75GI3 [265-280]; Q0PVB0 [265-280]	0	1808.93	High	High	0	3.672e-08
FALSE	High	[K].EIVDLCLDR.[IV]	1xCarbamidomethyl [C6]		0.000267865	0	2	8	2	Q75GI3; Q0PVB0	Q75GI3 [113-121]; Q0PVB0 [113-121]	0	1132.57	High	High	0	0.0002004
FALSE	High	[K].CGINYQPPSVVPSGDLAK.[V]	1xCarbamidomethyl [C1]		4.05142e-11	0	1	5	4	Q75GI3	Q75GI3 [353-370]	0	1901.94	High	High	0	4.718e-08
FALSE	High	[K].AYHEQLSVAEITNSAFEPSSMMAK.[C]	2xOxidation [M21; M22]		5.59901e-12	0	1	8	1	Q75GI3	Q75GI3 [281-304]	0	2673.22	High	High	0	2.227e-12
FALSE	High	[K].YMACCLMYR.[G]	2xCarbamidomethyl [C4; C5]; 2xOxidation [M2; M7]		4.44947e-05	0	3	10	1	Q75GI3; Q10PW2; Q0PVB0	Q75GI3 [312-320]; Q10PW2 [312-320]; Q0PVB0 [312-320]	0	1299.5	High	High	0	3.123e-05
FALSE	High	[K].YMACCLMYR.[G]	2xCarbamidomethyl [C4; C5]; 1xOxidation [M]		2.52497e-05	0	3	10	3	Q75GI3; Q10PW2; Q0PVB0	Q75GI3 [312-320]; Q10PW2 [312-320]; Q0PVB0 [312-320]	0	1283.5	High	High	0	0.0001162
FALSE	High	[K].YMACCLMYR.[G]	2xCarbamidomethyl [C4; C5]		9.49538e-05	0	3	10	2	Q75GI3; Q10PW2; Q0PVB0	Q75GI3 [312-320]; Q10PW2 [312-320]; Q0PVB0 [312-320]	0	1267.51	High	High	0	6.832e-05
FALSE	High	[R].AVFVDLEPTVIDEVR.[T]			5.55085e-10	0	1	7	6	Q75GI3	Q75GI3 [65-79]	0	1701.91	High	High	0	2.602e-10
FALSE	High	[RK].RSLDIERPTYTNLNR.[L]			2.45794e-08	0	3	10	1	Q75GI3; Q10PW2; Q0PVB0	Q75GI3 [215-229]; Q10PW2 [215-229]; Q0PVB0 [215-229]	1	1847.97	High	High	0	1.312e-08
FALSE	High	[R].TIQFVDWCPTGFK.[C]	1xCarbamidomethyl [C8]		2.5563e-06	0	1	8	1	Q75GI3	Q75GI3 [340-352]	0	1598.77	High	High	0	1.616e-06
FALSE	High	[R].IDHKFDLMYSK.[R]			2.08488e-05	0	1	5	1	Q75GI3	Q75GI3 [391-401]	1	1396.69	High	High	0	1.419e-05
FALSE	High	[RK].TVGGGDDAFNTFFSETGAGK.[H]			5.55451e-12	0	1	8	3	Q75GI3	Q75GI3 [41-60]	0	1977.88	High	High	0	2.213e-12
FALSE	High	[K].FDLMYSKR.[A]			0.00197862	8.71916e-05	1	8	2	Q75GI3	Q75GI3 [395-402]	1	1059.53	High	High	7.258e-05	0.001588
FALSE	High	[K].DVNAAVATIK.[T]			0.00212539	8.71916e-05	2	9	1	Q75GI3; Q0PVB0	Q75GI3 [327-336]; Q0PVB0 [327-336]	0	1001.56	High	High	7.258e-05	0.001706
FALSE	High	[K].FDLMYSK.[R]			0.0149865	0.000561199	1	8	1	Q75GI3	Q75GI3 [395-401]	0	903.428	High	High	0.0004976	0.01294
FALSE	High	[R].LSVDYGK.[K]			0.0391468	0.00165073	2	9	1	Q75GI3; Q0PVB0	Q75GI3 [157-163]; Q0PVB0 [157-163]	0	781.409	High	High	0.001518	0.03498
FALSE	High	[R].TIQFVDWCPTGFK.[C]	1xCarbamidomethyl [C8]; 1xOxidation [P9]	Q75GI3 1xOxidation [P348]	0.0724992	0.00268547	1	8	1	Q75GI3	Q75GI3 [340-352]	0	1614.76	High	High	0.002513	0.06618
High	Master Protein	Q6H6C7	Phosphoglycerate kinase OS=Oryza sativa subsp. japonica GN=Os02g0169300 PE=2 SV=1	0	160.736	50.2488	17	33	10	1	402	42.081	5.86	High	110.079	17	Pistil2
Checked	Confidence	Annotated Sequence	Modifications	Modifications in Master Proteins	Qvality PEP	Qvality q-value	# Protein Groups	# Proteins	# PSMs	Master Protein Accessions	Positions in Master Proteins	# Missed Cleavages	Theo. MH+ [Da]	Found in Sample: [S8] F8: Sample	Confidence Sequest HT	Percolator q-Value Sequest HT	Percolator PEP Sequest HT
FALSE	High	[K].IGVIESLLAK.[V]			0.000170001	0	2	2	1	Q655T1; Q6H6C7	Q655T1 [207-216]; Q6H6C7 [207-216]	0	1042.65	High	High	0	0.0001253
FALSE	High	[K].GATTIIGGGDSVAAVEK.[A]			2.12906e-08	0	1	1	2	Q6H6C7	Q6H6C7 [351-367]	0	1545.81	High	High	0	1.139e-08
FALSE	High	[R].ADLNVPLDDAQK.[I]			6.93144e-06	0	1	1	1	Q6H6C7	Q6H6C7 [24-35]	0	1298.66	High	High	0	4.55e-06
FALSE	High	[K].TVAASAIPDGWMGLDVGPDAIK.[T]	2xOxidation [P8; M12]	Q6H6C7 2xOxidation [P292; ]	4.59377e-05	0	1	1	1	Q6H6C7	Q6H6C7 [285-306]	0	2216.09	High	High	0	3.23e-05
FALSE	High	[K].TVAASAIPDGWMGLDVGPDAIK.[T]	1xOxidation [M12]		4.00189e-10	0	1	1	1	Q6H6C7	Q6H6C7 [285-306]	0	2200.1	High	High	0	1.846e-10
FALSE	High	[K].TVAASAIPDGWMGLDVGPDAIK.[T]			0.000511016	0	1	1	2	Q6H6C7	Q6H6C7 [285-306]	0	2184.1	High	High	0	0.0003893
FALSE	High	[K].AKGVSLLLPTDVVVADK.[F]			4.48511e-05	0	1	1	1	Q6H6C7	Q6H6C7 [260-276]	1	1725.02	High	High	0	3.15e-05
FALSE	High	[R].ADLNVPLDDAQKITDDTR.[I]			1.73127e-10	0	1	1	2	Q6H6C7	Q6H6C7 [24-41]	1	1999.99	High	High	0	2.66e-09
FALSE	High	[K].FLKPAVAGFLMQK.[E]	1xOxidation [M11]		3.6766e-07	0	1	1	2	Q6H6C7	Q6H6C7 [166-178]	0	1465.82	High	High	0	6.432e-06
FALSE	High	[K].FLKPAVAGFLMQK.[E]			5.52328e-07	0	1	1	2	Q6H6C7	Q6H6C7 [166-178]	0	1449.83	High	High	0	3.152e-06
FALSE	High	[K].ELDYLVGAVANPK.[K]			7.04295e-06	0	2	2	1	Q655T1; Q6H6C7	Q655T1 [179-191]; Q6H6C7 [179-191]	0	1388.74	High	High	0	4.616e-06
FALSE	High	[K].KPFAAIVGGSK.[V]			1.67467e-06	0	2	2	2	Q655T1; Q6H6C7	Q655T1 [192-202]; Q6H6C7 [192-202]	0	1074.63	High	High	0	1.043e-06
FALSE	High	[K].FAAGTDAIAKK.[L]			4.95752e-06	0	2	2	2	Q655T1; Q6H6C7	Q655T1 [332-342]; Q6H6C7 [332-342]	1	1092.6	High	High	0	3.212e-06
FALSE	High	[K].VILASHLGRPK.[G]			8.29751e-07	0	2	2	3	Q655T1; Q6H6C7	Q655T1 [59-69]; Q6H6C7 [59-69]	0	1190.74	High	High	0	0.0001882
FALSE	High	[K].LAAALPEGGVLLLENVR.[F]			5.33373e-10	0	1	1	2	Q6H6C7	Q6H6C7 [106-122]	0	1735.01	High	High	0	8.294e-09
FALSE	High	[R].FYKEEEKNDPEFAK.[K]			1.80955e-11	0	2	6	1	A0A0P0WP33; Q6H6C7	A0A0P0WP33 [201-214]; Q6H6C7 [123-136]	2	1773.83	High	High	0	7.493e-12
FALSE	High	[R].SVGTLGEADLR.[G]			6.79162e-05	0	1	1	2	Q6H6C7	Q6H6C7 [6-16]	0	1117.58	High	High	0	4.826e-05
FALSE	High	[K].GVSLLLPTDVVVADK.[F]			2.96396e-07	0	1	1	1	Q6H6C7	Q6H6C7 [262-276]	0	1525.88	High	High	0	1.734e-07
FALSE	High	[K].YSLKPLVPR.[L]			0.00145088	8.71916e-05	2	2	2	Q655T1; Q6H6C7	Q655T1 [75-83]; Q6H6C7 [75-83]	0	1072.65	High	High	0.0002019	0.004368
FALSE	High	[K].LADLTTTK.[G]			0.0101985	0.000306147	1	1	1	Q6H6C7	Q6H6C7 [343-350]	0	862.488	High	High	0.0002545	0.008651
FALSE	High	[K].TVAASAIPDGWMGLDVGPDAIK.[T]	3xOxidation [P8; M12; P18]	Q6H6C7 3xOxidation [P292; P302; ]	0.0290254	0.00114786	1	1	1	Q6H6C7	Q6H6C7 [285-306]	0	2232.09	High	High	0.001133	0.02571
High	Master Protein	Q6Z2E1	Pectinesterase OS=Oryza sativa subsp. japonica GN=Os08g0220400 PE=2 SV=1	0	100.002	29.1878	8	16	8	1	394	43.407	7.24	High	63.4666	8	Pistil2
Checked	Confidence	Annotated Sequence	Modifications	Modifications in Master Proteins	Qvality PEP	Qvality q-value	# Protein Groups	# Proteins	# PSMs	Master Protein Accessions	Positions in Master Proteins	# Missed Cleavages	Theo. MH+ [Da]	Found in Sample: [S8] F8: Sample	Confidence Sequest HT	Percolator q-Value Sequest HT	Percolator PEP Sequest HT
FALSE	High	[R].VIFMSSYLDGNVVNPK.[G]			1.46952e-09	0	1	2	2	Q6Z2E1	Q6Z2E1 [298-313]	0	1782.91	High	High	0	7.124e-10
FALSE	High	[R].ELTVENTAGPQAMQAAAVVVK.[S]	1xOxidation [M13]		9.47462e-10	0	1	1	1	Q6Z2E1	Q6Z2E1 [166-186]	0	2143.11	High	High	0	4.506e-10
FALSE	High	[R].ELTVENTAGPQAMQAAAVVVK.[S]			3.88128e-14	0	1	1	3	Q6Z2E1	Q6Z2E1 [166-186]	0	2127.11	High	High	0	2.373e-11
FALSE	High	[R].SGFVFQECNVSTK.[E]	1xCarbamidomethyl [C8]		8.23156e-07	0	1	2	1	Q6Z2E1	Q6Z2E1 [266-278]	0	1502.69	High	High	0	5.006e-07
FALSE	High	[R].GTACTGTLNVQK.[D]	1xCarbamidomethyl [C4]		3.00953e-05	0	1	1	1	Q6Z2E1	Q6Z2E1 [148-159]	0	1249.62	High	High	0	2.085e-05
FALSE	High	[R].RPLEGSHNTITAQGR.[N]			3.25205e-10	0	1	2	2	Q6Z2E1	Q6Z2E1 [242-256]	0	1636.85	High	High	0	4.023e-08
FALSE	High	[R].CEITGYQDTLLADVYR.[Q]	1xCarbamidomethyl [C1]		1.05103e-09	0	1	1	1	Q6Z2E1	Q6Z2E1 [195-210]	0	1916.91	High	High	0	5.016e-10
FALSE	High	[R].GVDTYLGRPWHPDSR.[V]	2xOxidation [P9; P12]	Q6Z2E1 2xOxidation [P291; P294]	5.2232e-07	0	1	1	1	Q6Z2E1	Q6Z2E1 [283-297]	0	1787.85	High	High	0	3.13e-07
FALSE	High	[R].GVDTYLGRPWHPDSR.[V]			2.20466e-05	0	1	1	3	Q6Z2E1	Q6Z2E1 [283-297]	0	1755.86	High	High	0	1.511e-05
FALSE	High	[R].TIISGMK.[S]			0.0301654	0.00125076	1	1	1	Q6Z2E1	Q6Z2E1 [135-141]	0	749.423	High	High	0.001188	0.02678
High	Master Protein	Q94LR4	Expansin-B4 OS=Oryza sativa subsp. japonica GN=EXPB4 PE=2 SV=1	0	45.8925	30.0699	7	13	5	1	286	31.338	6.42	High	37.7238	7	Pistil2
Checked	Confidence	Annotated Sequence	Modifications	Modifications in Master Proteins	Qvality PEP	Qvality q-value	# Protein Groups	# Proteins	# PSMs	Master Protein Accessions	Positions in Master Proteins	# Missed Cleavages	Theo. MH+ [Da]	Found in Sample: [S8] F8: Sample	Confidence Sequest HT	Percolator q-Value Sequest HT	Percolator PEP Sequest HT
FALSE	High	[R].HSGIIDIEFTR.[V]			2.62775e-05	0	1	1	1	Q94LR4	Q94LR4 [163-173]	0	1287.67	High	High	0	1.811e-05
FALSE	High	[R].VPCEFPGLK.[VI]	1xCarbamidomethyl [C3]		0.000215966	0	2	2	2	Q10T32; Q94LR4	Q10T32 [167-175]; Q94LR4 [174-182]	0	1046.53	High	High	0	0.0001602
FALSE	High	[K].TLVANNVIPANWRPNTFYR.[S]	2xOxidation [P9; P14]	Q94LR4 2xOxidation [P270; P275]	0.00021425	0	1	1	1	Q94LR4	Q94LR4 [262-280]	0	2278.17	High	High	0	0.0001592
FALSE	High	[K].HTNQYPFMSMTSCGNQPLFK.[D]	1xCarbamidomethyl [C13]; 1xOxidation [M]		1.20013e-12	0	1	2	3	Q94LR4	Q94LR4 [82-101]	0	2404.05	High	High	0	4.527e-13
FALSE	High	[R].LAKPGLNDKLR.[H]			3.12072e-06	0	1	1	3	Q94LR4	Q94LR4 [152-162]	1	1224.74	High	High	0	1.994e-06
FALSE	High	[R].ESWGSIWR.[L]			0.00193198	8.71916e-05	2	8	2	B7ER55; Q94LR4	B7ER55 [214-221]; Q94LR4 [233-240]	0	1020.49	High	High	0.0001052	0.002287
FALSE	High	[R].LQAPFSLR.[I]			0.00559583	0.000272066	1	3	2	Q94LR4	Q94LR4 [247-254]	0	931.536	High	High	0.0002261	0.004663
High	Master Protein	B9F4B5	Uncharacterized protein OS=Oryza sativa subsp. japonica GN=OsJ_05923 PE=4 SV=1	0	133.371	27.7662	15	41	4	1	479	54.054	8.18	High	115.081	15	Pistil2
Checked	Confidence	Annotated Sequence	Modifications	Modifications in Master Proteins	Qvality PEP	Qvality q-value	# Protein Groups	# Proteins	# PSMs	Master Protein Accessions	Positions in Master Proteins	# Missed Cleavages	Theo. MH+ [Da]	Found in Sample: [S8] F8: Sample	Confidence Sequest HT	Percolator q-Value Sequest HT	Percolator PEP Sequest HT
FALSE	High	[K].VPILETPDGPVFESNAIAR.[Y]			9.3369e-14	0	1	3	4	B9F4B5	B9F4B5 [106-124]	0	2025.07	High	High	0	3.201e-14
FALSE	High	[R].YFWTMVNQPNFKK.[V]	1xOxidation [M5]		8.32786e-06	0	3	8	1	A3BCY2; B9F4B5; Q6YW46	A3BCY2 [213-225]; B9F4B5 [250-262]; Q6YW46 [189-201]	1	1718.84	High	High	0	5.481e-06
FALSE	High	[R].YFWTMVNQPNFKK.[V]			3.60277e-06	0	3	8	2	A3BCY2; B9F4B5; Q6YW46	A3BCY2 [213-225]; B9F4B5 [250-262]; Q6YW46 [189-201]	1	1702.84	High	High	0	2.302e-06
FALSE	High	[K].NFTSEFPHVER.[Y]			1.5643e-05	0	1	3	2	B9F4B5	B9F4B5 [239-249]	0	1362.64	High	High	0	1.101e-05
FALSE	High	[K].YNDENTVSFVTMNK.[V]			7.76102e-10	0	3	7	2	A3BCY2; B9F4B5; Q6YW46	A3BCY2 [334-347]; B9F4B5 [373-386]; Q6YW46 [312-325]	0	1661.75	High	High	0	3.688e-10
FALSE	High	[K].YNDENTVSFVTMNK.[V]	1xOxidation [M12]		9.24439e-08	0	3	7	1	A3BCY2; B9F4B5; Q6YW46	A3BCY2 [334-347]; B9F4B5 [373-386]; Q6YW46 [312-325]	0	1677.74	High	High	0	5.178e-08
FALSE	High	[R].YFWTMVNQPNFK.[K]	1xOxidation [M5]		4.22621e-06	0	3	8	2	A3BCY2; B9F4B5; Q6YW46	A3BCY2 [213-224]; B9F4B5 [250-261]; Q6YW46 [189-200]	0	1590.74	High	High	0	2.725e-06
FALSE	High	[R].YFWTMVNQPNFK.[K]			4.45269e-07	0	3	8	1	A3BCY2; B9F4B5; Q6YW46	A3BCY2 [213-224]; B9F4B5 [250-261]; Q6YW46 [189-200]	0	1574.75	High	High	0	2.636e-07
FALSE	High	[K].NPLDLLPPSK.[M]			3.28563e-05	0	3	7	4	A3BCY2; B9F4B5; Q6YW46	A3BCY2 [282-291]; B9F4B5 [321-330]; Q6YW46 [260-269]	0	1093.63	High	High	0	8.695e-05
FALSE	High	[K].MLVIGSEPPFKVK.[G]			0.00016598	0	2	5	1	B9F4B5; Q6YW46	B9F4B5 [405-417]; Q6YW46 [344-356]	1	1444.82	High	High	0	0.0001219
FALSE	High	[K].MLVIGSEPPFK.[V]	1xOxidation [M1]		1.35007e-06	0	2	5	2	B9F4B5; Q6YW46	B9F4B5 [405-415]; Q6YW46 [344-354]	0	1233.65	High	High	0	8.314e-07
FALSE	High	[K].MLVIGSEPPFK.[V]			1.7215e-05	0	2	5	3	B9F4B5; Q6YW46	B9F4B5 [405-415]; Q6YW46 [344-354]	0	1217.66	High	High	0	8.588e-05
FALSE	High	[K].VDLSDEAQKER.[V]			4.02862e-06	0	3	7	8	A3BCY2; B9F4B5; Q6YW46	A3BCY2 [407-417]; B9F4B5 [446-456]; Q6YW46 [385-395]	1	1289.63	High	High	0	7.701e-06
FALSE	High	[K].QADSVPQVQK.[K]			0.000215966	0	1	3	1	B9F4B5	B9F4B5 [269-278]	0	1099.57	High	High	0	0.0001596
FALSE	High	[K].AAEKPEEEEEAPKPKPK.[N]			7.07816e-09	0	1	2	1	B9F4B5	B9F4B5 [304-320]	0	1906.98	High	High	0	3.634e-09
FALSE	High	[K].MILDEWKR.[L]	1xOxidation [M1]		9.96101e-05	0	3	7	2	A3BCY2; B9F4B5; Q6YW46	A3BCY2 [292-299]; B9F4B5 [331-338]; Q6YW46 [270-277]	1	1106.57	High	High	0	7.196e-05
FALSE	High	[K].MILDEWKR.[L]			0.000402305	0	3	7	3	A3BCY2; B9F4B5; Q6YW46	A3BCY2 [292-299]; B9F4B5 [331-338]; Q6YW46 [270-277]	1	1090.57	High	High	0	0.0005708
FALSE	High	[K].VDLSDEAQK.[E]			0.0023381	0.000126245	3	7	2	A3BCY2; B9F4B5; Q6YW46	A3BCY2 [407-415]; B9F4B5 [446-454]; Q6YW46 [385-393]	0	1004.49	High	High	0.0001052	0.00188
FALSE	High	[K].MILDEWK.[R]			0.00857471	0.000272066	3	7	1	A3BCY2; B9F4B5; Q6YW46	A3BCY2 [292-298]; B9F4B5 [331-337]; Q6YW46 [270-276]	0	934.47	High	High	0.0002261	0.007268
FALSE	High	[K].VGGFLQR.[M]			0.10283	0.00371154	3	7	2	A3BCY2; B9F4B5; Q6YW46	A3BCY2 [348-354]; B9F4B5 [387-393]; Q6YW46 [326-332]	0	776.441	High	High	0.003522	0.09495
FALSE	High	[R].YFWTMVNQPNFK.[K]	2xOxidation [M5; P9]	A3BCY2 2xOxidation [P221; ]; B9F4B5 2xOxidation [P258; ]; Q6YW46 2xOxidation [P197; ]	0.104314	0.00374272	3	8	1	A3BCY2; B9F4B5; Q6YW46	A3BCY2 [213-224]; B9F4B5 [250-261]; Q6YW46 [189-200]	0	1606.74	High	High	0.003575	0.09662
High	Master Protein	Q5VMI0	UDP-glucose:2-hydroxyflavanone C-glucosyltransferase OS=Oryza sativa subsp. japonica GN=CGT PE=3 SV=1	0	71.7889	21.0191	9	15	9	1	471	49.426	6.34	High	46.0837	9	Pistil2
Checked	Confidence	Annotated Sequence	Modifications	Modifications in Master Proteins	Qvality PEP	Qvality q-value	# Protein Groups	# Proteins	# PSMs	Master Protein Accessions	Positions in Master Proteins	# Missed Cleavages	Theo. MH+ [Da]	Found in Sample: [S8] F8: Sample	Confidence Sequest HT	Percolator q-Value Sequest HT	Percolator PEP Sequest HT
FALSE	High	[K].AWVDQEEVLK.[H]			0.000675448	0	1	1	1	Q5VMI0	Q5VMI0 [341-350]	0	1216.62	High	High	0	0.0005225
FALSE	High	[K].ASIPQALHDPNHLFTR.[Q]			5.08101e-08	0	1	1	2	Q5VMI0	Q5VMI0 [183-198]	0	1816.95	High	High	0	2.796e-08
FALSE	High	[K].DPQANYMEWLDAQPAR.[S]			2.03086e-10	0	1	1	2	Q5VMI0	Q5VMI0 [256-271]	0	1904.86	High	High	0	9.163e-11
FALSE	High	[R].ELAAGLETSGHR.[F]			3.9966e-06	0	1	1	2	Q5VMI0	Q5VMI0 [291-302]	0	1240.63	High	High	0	2.571e-06
FALSE	High	[K].VASGFPPVFAVGPLLPASNQAK.[D]			2.22011e-14	0	1	1	3	Q5VMI0	Q5VMI0 [234-255]	0	2167.19	High	High	0	7.236e-15
FALSE	High	[K].AAMADEALRR.[K]			0.00239451	0.000126245	1	1	1	Q5VMI0	Q5VMI0 [424-433]	1	1103.56	High	High	0.0001052	0.00194
FALSE	High	[K].AAMADEALR.[R]			0.00243287	0.000126245	1	1	1	Q5VMI0	Q5VMI0 [424-432]	0	947.461	High	High	0.0001052	0.001971
FALSE	High	[R].CLVEFAR.[L]	1xCarbamidomethyl [C1]		0.0164621	0.000591768	1	1	1	Q5VMI0	Q5VMI0 [455-461]	0	894.45	High	High	0.000523	0.01422
FALSE	High	[K].DPQANYMEWLDAQPAR.[S]	2xOxidation [P2; M7]	Q5VMI0 2xOxidation [P257; ]	0.0246771	0.00101454	1	1	1	Q5VMI0	Q5VMI0 [256-271]	0	1936.85	High	High	0.0009942	0.02161
FALSE	High	[R].FLWVVK.[SG]			0.0663353	0.00249168	1	3	1	Q5VMI0	Q5VMI0 [303-308]	0	791.481	High	High	0.00224	0.06064
High	Master Protein	Q69JW7	Aldose 1-epimerase OS=Oryza sativa subsp. japonica GN=Os02g0575800 PE=2 SV=1	0	32.6548	18.254	4	6	4	1	378	40.252	9.36	High	19.1716	4	Pistil2
Checked	Confidence	Annotated Sequence	Modifications	Modifications in Master Proteins	Qvality PEP	Qvality q-value	# Protein Groups	# Proteins	# PSMs	Master Protein Accessions	Positions in Master Proteins	# Missed Cleavages	Theo. MH+ [Da]	Found in Sample: [S8] F8: Sample	Confidence Sequest HT	Percolator q-Value Sequest HT	Percolator PEP Sequest HT
FALSE	High	[R].VAPVAGTPYDFLAGAPVGAR.[I]			4.5666e-11	0	1	1	2	Q69JW7	Q69JW7 [241-260]	0	1929.02	High	High	0	1.955e-11
FALSE	High	[R].VAPVAGTPYDFLAGAPVGAR.[I]	1xOxidation [P16]	Q69JW7 1xOxidation [P256]	1.21177e-05	0	1	1	1	Q69JW7	Q69JW7 [241-260]	0	1945.02	High	High	0	8.092e-06
FALSE	High	[R].YTPVDAATLIPTGR.[V]			0.000103664	0	1	1	1	Q69JW7	Q69JW7 [227-240]	0	1474.79	High	High	0	7.453e-05
FALSE	High	[R].IVGAAVPGGAVSGYDTNYAVDGAAADGER.[R]			2.92772e-06	0	1	2	1	Q69JW7	Q69JW7 [261-289]	0	2723.29	High	High	0	1.861e-06
FALSE	High	[K].VIWTVK.[EG]			0.128996	0.00482758	1	6	1	Q69JW7	Q69JW7 [133-138]	0	745.461	High	High	0.00471	0.1203
High	Master Protein	Q84M59	Expressed protein OS=Oryza sativa subsp. japonica GN=LOC_Os03g59300 PE=2 SV=1	0	86.2493	34.3511	11	19	10	1	393	41.02	9.22	High	57.4546	11	Pistil2
Checked	Confidence	Annotated Sequence	Modifications	Modifications in Master Proteins	Qvality PEP	Qvality q-value	# Protein Groups	# Proteins	# PSMs	Master Protein Accessions	Positions in Master Proteins	# Missed Cleavages	Theo. MH+ [Da]	Found in Sample: [S8] F8: Sample	Confidence Sequest HT	Percolator q-Value Sequest HT	Percolator PEP Sequest HT
FALSE	High	[K].DNLIKNEGFEIGPQVFK.[N]			9.73977e-09	0	1	3	2	Q84M59	Q84M59 [220-236]	1	1948.02	High	High	0	5.064e-09
FALSE	High	[K].VPFESVGNGGFKPASFR.[F]			4.03661e-12	0	1	3	2	Q84M59	Q84M59 [335-351]	0	1795.91	High	High	0	1.587e-12
FALSE	High	[R].VAVAPSLSPPADVAVR.[T]			4.43348e-06	0	1	3	2	Q84M59	Q84M59 [148-163]	0	1548.87	High	High	0	4.963e-06
FALSE	High	[K].ELPTPYPTKDNLIK.[N]			1.73648e-07	0	1	3	1	Q84M59	Q84M59 [211-224]	1	1628.89	High	High	0	9.955e-08
FALSE	High	[K].DAEGLLINGNFETAPR.[K]			8.23699e-09	0	1	1	1	Q84M59	Q84M59 [50-65]	0	1716.86	High	High	0	4.234e-09
FALSE	High	[K].NEGFEIGPQVFK.[N]			5.74382e-05	0	1	3	1	Q84M59	Q84M59 [225-236]	0	1364.68	High	High	0	4.042e-05
FALSE	High	[K].VSDGVSLCGPVLDQVK.[V]	1xCarbamidomethyl [C8]		5.18511e-09	0	1	3	2	Q84M59	Q84M59 [372-387]	0	1672.86	High	High	0	1.738e-08
FALSE	High	[K].DATSPLPGWIIESLK.[A]			7.81283e-06	0	1	3	1	Q84M59	Q84M59 [250-264]	0	1626.87	High	High	0	5.156e-06
FALSE	High	[R].VTFYSSYYHTK.[V]			6.3998e-06	0	1	3	2	Q84M59	Q84M59 [361-371]	0	1395.66	High	High	0	4.199e-06
FALSE	High	[R].ESAIAQVIR.[T]			0.00145088	8.71916e-05	2	6	2	B9F3X8; Q84M59	B9F3X8 [267-275]; Q84M59 [290-298]	0	986.563	High	High	7.258e-05	0.001149
FALSE	High	[R].HSLPGWTLR.[G]			0.0260511	0.00104418	1	2	2	Q84M59	Q84M59 [76-84]	0	1066.58	High	High	0.001018	0.02296
FALSE	High	[K].DATSPLPGWIIESLK.[A]	2xOxidation [P5; P7]	Q84M59 2xOxidation [P254; P256]	0.199091	0.00824599	1	3	1	Q84M59	Q84M59 [250-264]	0	1658.86	High	High	0.008637	0.1889
High	Master Protein	Q0J366	Os09g0252100 protein (Fragment) OS=Oryza sativa subsp. japonica GN=Os09g0252100 PE=3 SV=1	0	63.4134	32.7945	10	12	10	1	433	44.102	7.66	High	38.417	10	Pistil2
Checked	Confidence	Annotated Sequence	Modifications	Modifications in Master Proteins	Qvality PEP	Qvality q-value	# Protein Groups	# Proteins	# PSMs	Master Protein Accessions	Positions in Master Proteins	# Missed Cleavages	Theo. MH+ [Da]	Found in Sample: [S8] F8: Sample	Confidence Sequest HT	Percolator q-Value Sequest HT	Percolator PEP Sequest HT
FALSE	High	[R].FGHDTLVDGMLK.[D]			1.83498e-05	0	1	3	1	Q0J366	Q0J366 [173-184]	0	1332.66	High	High	0	1.246e-05
FALSE	High	[R].GKPPVLVDKDEGLDKFDPVK.[L]			6.30267e-08	0	1	3	1	Q0J366	Q0J366 [248-267]	2	2196.19	High	High	0	3.483e-08
FALSE	High	[R].QAALGAGIPNTVVCSAVNK.[V]	1xCarbamidomethyl [C14]		5.77681e-10	0	1	3	2	Q0J366	Q0J366 [107-125]	0	1869.99	High	High	0	2.7e-10
FALSE	High	[R].EDQDAYAIQSNER.[G]			4.5078e-08	0	1	3	1	Q0J366	Q0J366 [212-224]	0	1538.67	High	High	0	2.469e-08
FALSE	High	[K].GFADAAQAPELFTTSPALAIPK.[A]			3.39684e-09	0	1	3	1	Q0J366	Q0J366 [318-339]	0	2216.16	High	High	0	1.703e-09
FALSE	High	[R].TPMGGFLGALSSLSATK.[L]			2.75662e-05	0	1	3	1	Q0J366	Q0J366 [51-67]	0	1637.86	High	High	0	1.903e-05
FALSE	High	[K].ALANAGLESSR.[V]			6.95615e-05	0	1	3	1	Q0J366	Q0J366 [340-350]	0	1088.57	High	High	0	4.947e-05
FALSE	High	[R].NSGAFAWEIVPIEVPVGR.[G]			0.000519229	0	1	3	1	Q0J366	Q0J366 [230-247]	0	1941.02	High	High	0	0.0003982
FALSE	High	[R].IKGFADAAQAPELFTTSPALAIPK.[A]			1.86701e-09	0	1	3	1	Q0J366	Q0J366 [316-339]	1	2457.34	High	High	0	9.125e-10
FALSE	High	[K].LLGIPSEK.[I]			0.0094258	0.000306147	1	3	1	Q0J366	Q0J366 [370-377]	0	856.514	High	High	0.0002545	0.007973
FALSE	High	[R].NSGAFAWEIVPIEVPVGR.[G]	2xOxidation [P11; P15]	Q0J366 2xOxidation [P240; P244]	0.0323275	0.00142318	1	3	1	Q0J366	Q0J366 [230-247]	0	1973.01	High	High	0.001358	0.02873
High	Master Protein	A3BCY2	Uncharacterized protein OS=Oryza sativa subsp. japonica GN=OsJ_21756 PE=4 SV=1	0	162.295	39.7727	18	43	6	1	440	49.579	6.71	High	122.437	18	Pistil2
Checked	Confidence	Annotated Sequence	Modifications	Modifications in Master Proteins	Qvality PEP	Qvality q-value	# Protein Groups	# Proteins	# PSMs	Master Protein Accessions	Positions in Master Proteins	# Missed Cleavages	Theo. MH+ [Da]	Found in Sample: [S8] F8: Sample	Confidence Sequest HT	Percolator q-Value Sequest HT	Percolator PEP Sequest HT
FALSE	High	[R].YFWTMVNQPNFKK.[V]	1xOxidation [M5]		8.32786e-06	0	3	8	1	A3BCY2; B9F4B5; Q6YW46	A3BCY2 [213-225]; B9F4B5 [250-262]; Q6YW46 [189-201]	1	1718.84	High	High	0	5.481e-06
FALSE	High	[R].YFWTMVNQPNFKK.[V]			3.60277e-06	0	3	8	2	A3BCY2; B9F4B5; Q6YW46	A3BCY2 [213-225]; B9F4B5 [250-262]; Q6YW46 [189-201]	1	1702.84	High	High	0	2.302e-06
FALSE	High	[K].ALIAAEYTGVK.[V]			9.57145e-05	0	1	2	1	A3BCY2	A3BCY2 [41-51]	0	1135.64	High	High	0	6.859e-05
FALSE	High	[K].YNDENTVSFVTMNK.[V]			7.76102e-10	0	3	7	2	A3BCY2; B9F4B5; Q6YW46	A3BCY2 [334-347]; B9F4B5 [373-386]; Q6YW46 [312-325]	0	1661.75	High	High	0	3.688e-10
FALSE	High	[K].YNDENTVSFVTMNK.[V]	1xOxidation [M12]		9.24439e-08	0	3	7	1	A3BCY2; B9F4B5; Q6YW46	A3BCY2 [334-347]; B9F4B5 [373-386]; Q6YW46 [312-325]	0	1677.74	High	High	0	5.178e-08
FALSE	High	[K].SFTSEFPHVER.[Y]			4.43348e-06	0	2	5	2	A3BCY2; Q6YW46	A3BCY2 [202-212]; Q6YW46 [178-188]	0	1335.63	High	High	0	5.378e-06
FALSE	High	[R].VNAMIEDQEPFEGEDLLDAK.[C]			6.04197e-13	0	1	2	1	A3BCY2	A3BCY2 [418-437]	0	2263.04	High	High	0	2.227e-13
FALSE	High	[R].VNAMIEDQEPFEGEDLLDAK.[C]	1xOxidation [M4]		4.49725e-13	0	1	2	1	A3BCY2	A3BCY2 [418-437]	0	2279.04	High	High	0	1.629e-13
FALSE	High	[R].YFWTMVNQPNFK.[K]	1xOxidation [M5]		4.22621e-06	0	3	8	2	A3BCY2; B9F4B5; Q6YW46	A3BCY2 [213-224]; B9F4B5 [250-261]; Q6YW46 [189-200]	0	1590.74	High	High	0	2.725e-06
FALSE	High	[R].YFWTMVNQPNFK.[K]			4.45269e-07	0	3	8	1	A3BCY2; B9F4B5; Q6YW46	A3BCY2 [213-224]; B9F4B5 [250-261]; Q6YW46 [189-200]	0	1574.75	High	High	0	2.636e-07
FALSE	High	[K].NPLDLLPPSK.[M]			3.28563e-05	0	3	7	4	A3BCY2; B9F4B5; Q6YW46	A3BCY2 [282-291]; B9F4B5 [321-330]; Q6YW46 [260-269]	0	1093.63	High	High	0	8.695e-05
FALSE	High	[K].MLVIGSTPPFK.[V]			0.000108747	0	1	2	3	A3BCY2	A3BCY2 [366-376]	0	1189.66	High	High	3.788e-05	0.0006205
FALSE	High	[K].VDLSDEAQKER.[V]			4.02862e-06	0	3	7	8	A3BCY2; B9F4B5; Q6YW46	A3BCY2 [407-417]; B9F4B5 [446-456]; Q6YW46 [385-395]	1	1289.63	High	High	0	7.701e-06
FALSE	High	[K].QAESVPPVQK.[K]			0.000179764	0	2	5	2	A3BCY2; Q6YW46	A3BCY2 [232-241]; Q6YW46 [208-217]	0	1082.58	High	High	0	0.0001714
FALSE	High	[K].MILDEWKR.[L]	1xOxidation [M1]		9.96101e-05	0	3	7	2	A3BCY2; B9F4B5; Q6YW46	A3BCY2 [292-299]; B9F4B5 [331-338]; Q6YW46 [270-277]	1	1106.57	High	High	0	7.196e-05
FALSE	High	[K].MILDEWKR.[L]			0.000402305	0	3	7	3	A3BCY2; B9F4B5; Q6YW46	A3BCY2 [292-299]; B9F4B5 [331-338]; Q6YW46 [270-277]	1	1090.57	High	High	0	0.0005708
FALSE	High	[K].IPVLETPEGAVFESNAIAR.[Y]			7.14899e-15	0	1	2	2	A3BCY2	A3BCY2 [78-96]	0	2013.07	High	High	0	2.242e-15
FALSE	High	[K].NFEMGVSNK.[T]			0.000871612	4.53337e-05	1	2	1	A3BCY2	A3BCY2 [57-65]	0	1025.47	High	High	3.788e-05	0.0006788
FALSE	High	[K].VDLSDEAQK.[E]			0.0023381	0.000126245	3	7	2	A3BCY2; B9F4B5; Q6YW46	A3BCY2 [407-415]; B9F4B5 [446-454]; Q6YW46 [385-393]	0	1004.49	High	High	0.0001052	0.00188
FALSE	High	[K].MLVIGSTPPFK.[V]	1xOxidation [M1]		0.00311212	0.000126245	1	2	1	A3BCY2	A3BCY2 [366-376]	0	1205.66	High	High	0.0001052	0.002528
FALSE	High	[K].VEASEEEEAPKPKPK.[N]			0.00398007	0.000162856	1	2	1	A3BCY2	A3BCY2 [267-281]	0	1667.85	High	High	0.0001355	0.003266
FALSE	High	[K].MILDEWK.[R]			0.00857471	0.000272066	3	7	1	A3BCY2; B9F4B5; Q6YW46	A3BCY2 [292-298]; B9F4B5 [331-337]; Q6YW46 [270-276]	0	934.47	High	High	0.0002261	0.007268
FALSE	High	[K].VGGFLQR.[M]			0.10283	0.00371154	3	7	2	A3BCY2; B9F4B5; Q6YW46	A3BCY2 [348-354]; B9F4B5 [387-393]; Q6YW46 [326-332]	0	776.441	High	High	0.003522	0.09495
FALSE	High	[R].YFWTMVNQPNFK.[K]	2xOxidation [M5; P9]	A3BCY2 2xOxidation [P221; ]; B9F4B5 2xOxidation [P258; ]; Q6YW46 2xOxidation [P197; ]	0.104314	0.00374272	3	8	1	A3BCY2; B9F4B5; Q6YW46	A3BCY2 [213-224]; B9F4B5 [250-261]; Q6YW46 [189-200]	0	1606.74	High	High	0.003575	0.09662
FALSE	High	[K].TPEFLK.[M]			0.232415	0.00946872	2	5	1	A3BCY2; Q6YW46	A3BCY2 [66-71]; Q6YW46 [42-47]	0	734.408	High	High	0.009871	0.2215
High	Master Protein	Q851A2	Os03g0831800 protein OS=Oryza sativa subsp. japonica GN=OSJNBb0027B08.3 PE=2 SV=1	0	14.454	8.30565	2	3	2	1	301	32.052	5.74	High	6.16685	2	Pistil2
Checked	Confidence	Annotated Sequence	Modifications	Modifications in Master Proteins	Qvality PEP	Qvality q-value	# Protein Groups	# Proteins	# PSMs	Master Protein Accessions	Positions in Master Proteins	# Missed Cleavages	Theo. MH+ [Da]	Found in Sample: [S8] F8: Sample	Confidence Sequest HT	Percolator q-Value Sequest HT	Percolator PEP Sequest HT
FALSE	High	[K].FGSILASCGYDGR.[V]	1xCarbamidomethyl [C8]		2.05329e-07	0	1	1	1	Q851A2	Q851A2 [70-82]	0	1402.64	High	High	0	1.191e-07
FALSE	High	[R].DVSWAPVLGLAK.[F]			4.61396e-06	0	1	2	1	Q851A2	Q851A2 [214-225]	0	1255.7	High	High	0	2.974e-06
FALSE	High	[R].DVSWAPVLGLAK.[F]	1xOxidation [P6]	Q851A2 1xOxidation [P219]	0.011567	0.000381239	1	2	1	Q851A2	Q851A2 [214-225]	0	1271.7	High	High	0.0003169	0.009926
High	Master Protein	Q2QM69	2-methyl-6-phytyl-1,4-hydroquinone methyltransferase 2, chloroplastic OS=Oryza sativa subsp. japonica GN=Os12g0615400 PE=2 SV=2	0	69.3962	24.1379	7	9	7	1	348	38.915	9.52	High	36.094	7	Pistil2
Checked	Confidence	Annotated Sequence	Modifications	Modifications in Master Proteins	Qvality PEP	Qvality q-value	# Protein Groups	# Proteins	# PSMs	Master Protein Accessions	Positions in Master Proteins	# Missed Cleavages	Theo. MH+ [Da]	Found in Sample: [S8] F8: Sample	Confidence Sequest HT	Percolator q-Value Sequest HT	Percolator PEP Sequest HT
FALSE	High	[R].VDPENVTLLDQSPHQLEK.[A]			4.64006e-11	0	1	2	1	Q2QM69	Q2QM69 [143-160]	0	2062.05	High	High	0	1.987e-11
FALSE	High	[R].YVSAGSIEYWPDPQR.[G]	2xOxidation [P11; P13]	Q2QM69 2xOxidation [P200; P202]	0.000519229	0	1	4	1	Q2QM69	Q2QM69 [190-204]	0	1799.82	High	High	0	0.0003959
FALSE	High	[R].YVSAGSIEYWPDPQR.[G]			1.36178e-08	0	1	4	1	Q2QM69	Q2QM69 [190-204]	0	1767.83	High	High	0	7.13e-09
FALSE	High	[K].RVDPENVTLLDQSPHQLEK.[A]			1.0833e-16	0	1	2	1	Q2QM69	Q2QM69 [142-160]	1	2218.15	High	High	0	2.932e-17
FALSE	High	[RK].VVDVGGGTGFTTLGIVK.[RH]			1.38461e-10	0	1	4	1	Q2QM69	Q2QM69 [125-141]	0	1619.9	High	High	0	6.182e-11
FALSE	High	[R].EHGDSPLQLGPK.[V]			3.96484e-06	0	1	1	2	Q2QM69	Q2QM69 [290-301]	0	1277.65	High	High	0	0.0001986
FALSE	High	[R].HGLIMGCSVTGVKR.[ES]	1xCarbamidomethyl [C7]		6.96609e-09	0	1	4	1	Q2QM69	Q2QM69 [276-289]	1	1514.79	High	High	0	3.557e-09
FALSE	High	[K].EAFWFYR.[F]			0.00269758	0.000126245	1	4	1	Q2QM69	Q2QM69 [83-89]	0	1018.48	High	High	0.0001052	0.002193
High	Master Protein	Q6YW46	Elongation factor 1-gamma 2 OS=Oryza sativa subsp. japonica GN=Os02g0220500 PE=2 SV=2	0	171.997	38.0383	17	45	3	1	418	47.325	6.73	High	130.334	17	Pistil2
Checked	Confidence	Annotated Sequence	Modifications	Modifications in Master Proteins	Qvality PEP	Qvality q-value	# Protein Groups	# Proteins	# PSMs	Master Protein Accessions	Positions in Master Proteins	# Missed Cleavages	Theo. MH+ [Da]	Found in Sample: [S8] F8: Sample	Confidence Sequest HT	Percolator q-Value Sequest HT	Percolator PEP Sequest HT
FALSE	High	[K].IPVLETPDGPVFESNAIAR.[Y]			4.00453e-12	0	1	3	3	Q6YW46	Q6YW46 [54-72]	0	2025.07	High	High	0	1.129e-07
FALSE	High	[R].YFWTMVNQPNFKK.[V]	1xOxidation [M5]		8.32786e-06	0	3	8	1	A3BCY2; B9F4B5; Q6YW46	A3BCY2 [213-225]; B9F4B5 [250-262]; Q6YW46 [189-201]	1	1718.84	High	High	0	5.481e-06
FALSE	High	[R].YFWTMVNQPNFKK.[V]			3.60277e-06	0	3	8	2	A3BCY2; B9F4B5; Q6YW46	A3BCY2 [213-225]; B9F4B5 [250-262]; Q6YW46 [189-201]	1	1702.84	High	High	0	2.302e-06
FALSE	High	[K].YNDENTVSFVTMNK.[V]			7.76102e-10	0	3	7	2	A3BCY2; B9F4B5; Q6YW46	A3BCY2 [334-347]; B9F4B5 [373-386]; Q6YW46 [312-325]	0	1661.75	High	High	0	3.688e-10
FALSE	High	[K].YNDENTVSFVTMNK.[V]	1xOxidation [M12]		9.24439e-08	0	3	7	1	A3BCY2; B9F4B5; Q6YW46	A3BCY2 [334-347]; B9F4B5 [373-386]; Q6YW46 [312-325]	0	1677.74	High	High	0	5.178e-08
FALSE	High	[K].SFTSEFPHVER.[Y]			4.43348e-06	0	2	5	2	A3BCY2; Q6YW46	A3BCY2 [202-212]; Q6YW46 [178-188]	0	1335.63	High	High	0	5.378e-06
FALSE	High	[R].YFWTMVNQPNFK.[K]	1xOxidation [M5]		4.22621e-06	0	3	8	2	A3BCY2; B9F4B5; Q6YW46	A3BCY2 [213-224]; B9F4B5 [250-261]; Q6YW46 [189-200]	0	1590.74	High	High	0	2.725e-06
FALSE	High	[R].YFWTMVNQPNFK.[K]			4.45269e-07	0	3	8	1	A3BCY2; B9F4B5; Q6YW46	A3BCY2 [213-224]; B9F4B5 [250-261]; Q6YW46 [189-200]	0	1574.75	High	High	0	2.636e-07
FALSE	High	[K].NPLDLLPPSK.[M]			3.28563e-05	0	3	7	4	A3BCY2; B9F4B5; Q6YW46	A3BCY2 [282-291]; B9F4B5 [321-330]; Q6YW46 [260-269]	0	1093.63	High	High	0	8.695e-05
FALSE	High	[K].MLVIGSEPPFKVK.[G]			0.00016598	0	2	5	1	B9F4B5; Q6YW46	B9F4B5 [405-417]; Q6YW46 [344-356]	1	1444.82	High	High	0	0.0001219
FALSE	High	[K].MLVIGSEPPFK.[V]	1xOxidation [M1]		1.35007e-06	0	2	5	2	B9F4B5; Q6YW46	B9F4B5 [405-415]; Q6YW46 [344-354]	0	1233.65	High	High	0	8.314e-07
FALSE	High	[K].MLVIGSEPPFK.[V]			1.7215e-05	0	2	5	3	B9F4B5; Q6YW46	B9F4B5 [405-415]; Q6YW46 [344-354]	0	1217.66	High	High	0	8.588e-05
FALSE	High	[R].VSAMIEDLEPFEGESLLDAK.[C]	1xOxidation [M4]		3.11343e-11	0	1	2	1	Q6YW46	Q6YW46 [396-415]	0	2209.06	High	High	0	1.316e-11
FALSE	High	[R].VSAMIEDLEPFEGESLLDAK.[C]			2.32747e-12	0	1	2	1	Q6YW46	Q6YW46 [396-415]	0	2193.06	High	High	0	8.956e-13
FALSE	High	[K].VDLSDEAQKER.[V]			4.02862e-06	0	3	7	8	A3BCY2; B9F4B5; Q6YW46	A3BCY2 [407-417]; B9F4B5 [446-456]; Q6YW46 [385-395]	1	1289.63	High	High	0	7.701e-06
FALSE	High	[K].AVEKPEEEEEAPKPKPK.[N]			5.31424e-11	0	1	3	2	Q6YW46	Q6YW46 [243-259]	0	1935.01	High	High	0	2.114e-09
FALSE	High	[K].QAESVPPVQK.[K]			0.000179764	0	2	5	2	A3BCY2; Q6YW46	A3BCY2 [232-241]; Q6YW46 [208-217]	0	1082.58	High	High	0	0.0001714
FALSE	High	[K].MILDEWKR.[L]	1xOxidation [M1]		9.96101e-05	0	3	7	2	A3BCY2; B9F4B5; Q6YW46	A3BCY2 [292-299]; B9F4B5 [331-338]; Q6YW46 [270-277]	1	1106.57	High	High	0	7.196e-05
FALSE	High	[K].MILDEWKR.[L]			0.000402305	0	3	7	3	A3BCY2; B9F4B5; Q6YW46	A3BCY2 [292-299]; B9F4B5 [331-338]; Q6YW46 [270-277]	1	1090.57	High	High	0	0.0005708
FALSE	High	[K].VDLSDEAQK.[E]			0.0023381	0.000126245	3	7	2	A3BCY2; B9F4B5; Q6YW46	A3BCY2 [407-415]; B9F4B5 [446-454]; Q6YW46 [385-393]	0	1004.49	High	High	0.0001052	0.00188
FALSE	High	[K].MILDEWK.[R]			0.00857471	0.000272066	3	7	1	A3BCY2; B9F4B5; Q6YW46	A3BCY2 [292-298]; B9F4B5 [331-337]; Q6YW46 [270-276]	0	934.47	High	High	0.0002261	0.007268
FALSE	High	[K].VGGFLQR.[M]			0.10283	0.00371154	3	7	2	A3BCY2; B9F4B5; Q6YW46	A3BCY2 [348-354]; B9F4B5 [387-393]; Q6YW46 [326-332]	0	776.441	High	High	0.003522	0.09495
FALSE	High	[R].YFWTMVNQPNFK.[K]	2xOxidation [M5; P9]	A3BCY2 2xOxidation [P221; ]; B9F4B5 2xOxidation [P258; ]; Q6YW46 2xOxidation [P197; ]	0.104314	0.00374272	3	8	1	A3BCY2; B9F4B5; Q6YW46	A3BCY2 [213-224]; B9F4B5 [250-261]; Q6YW46 [189-200]	0	1606.74	High	High	0.003575	0.09662
FALSE	High	[K].TPEFLK.[M]			0.232415	0.00946872	2	5	1	A3BCY2; Q6YW46	A3BCY2 [66-71]; Q6YW46 [42-47]	0	734.408	High	High	0.009871	0.2215
High	Master Protein	Q93X08	Os09g0553200 protein OS=Oryza sativa subsp. japonica GN=UGP PE=2 SV=1	0	263.558	59.2751	25	48	18	1	469	51.65	5.59	High	183.44	25	Pistil2
Checked	Confidence	Annotated Sequence	Modifications	Modifications in Master Proteins	Qvality PEP	Qvality q-value	# Protein Groups	# Proteins	# PSMs	Master Protein Accessions	Positions in Master Proteins	# Missed Cleavages	Theo. MH+ [Da]	Found in Sample: [S8] F8: Sample	Confidence Sequest HT	Percolator q-Value Sequest HT	Percolator PEP Sequest HT
FALSE	High	[K].SIPSIVELDTLK.[V]			1.5643e-05	0	2	3	2	Q6ZGL5; Q93X08	Q6ZGL5 [410-421]; Q93X08 [413-424]	0	1314.75	High	High	0	1.622e-05
FALSE	High	[R].YLSGEAEQIEWSK.[I]			8.67267e-08	0	1	1	1	Q93X08	Q93X08 [37-49]	0	1539.73	High	High	0	4.878e-08
FALSE	High	[R].TNPSNPSIELGPEFK.[K]			4.34736e-07	0	2	3	1	Q6ZGL5; Q93X08	Q6ZGL5 [385-399]; Q93X08 [388-402]	0	1629.81	High	High	0	2.571e-07
FALSE	High	[K].LLDKLVVLK.[L]			3.05794e-05	0	1	1	3	Q93X08	Q93X08 [77-85]	1	1040.71	High	High	0	0.0004732
FALSE	High	[K].YSNSNIEIHTFNQSQYPR.[I]			7.90149e-16	0	1	1	2	Q93X08	Q93X08 [151-168]	0	2198.03	High	High	0	2.293e-16
FALSE	High	[R].TNPSNPSIELGPEFKK.[V]			1.97297e-07	0	2	3	2	Q6ZGL5; Q93X08	Q6ZGL5 [385-400]; Q93X08 [388-403]	1	1757.91	High	High	0	1.144e-07
FALSE	High	[K].SGKLEIPDGAVLENK.[D]			1.94173e-07	0	1	1	2	Q93X08	Q93X08 [447-461]	1	1569.85	High	High	0	1.116e-07
FALSE	High	[K].IQTPTDEVVVPYDTLSAAPEDLNETKK.[L]			3.34085e-07	0	1	1	1	Q93X08	Q93X08 [50-76]	1	2973.49	High	High	0	1.965e-07
FALSE	High	[R].VQLLEIAQVPDEHVNEFK.[S]			3.67041e-14	0	1	1	3	Q93X08	Q93X08 [268-285]	0	2108.1	High	High	0	1.224e-14
FALSE	High	[K].YGCNVPLLLMNSFNTHDDTQK.[I]	1xCarbamidomethyl [C3]; 1xOxidation [M10]		1.30546e-13	0	1	1	2	Q93X08	Q93X08 [126-146]	0	2483.13	High	High	0	1.425e-13
FALSE	High	[K].YGCNVPLLLMNSFNTHDDTQK.[I]	1xCarbamidomethyl [C3]		1.34199e-12	0	1	1	1	Q93X08	Q93X08 [126-146]	0	2467.14	High	High	0	5.065e-13
FALSE	High	[K].SGKLEIPDGAVLENKDINGPEDL.[-]			2.03965e-11	0	1	1	3	Q93X08	Q93X08 [447-469]	2	2423.23	High	High	0	8.469e-12
FALSE	High	[K].LEIPDGAVIENK.[D]			0.000164661	0	2	3	2	Q6ZGL5; Q93X08	Q6ZGL5 [448-459]; Q93X08 [450-461]	0	1297.7	High	High	0	0.0001212
FALSE	High	[K].DGWYPPGHGDVFPSLNNSGK.[L]	2xOxidation [P5; P6]	Q93X08 2xOxidation [P190; P191]	1.54058e-07	0	1	1	2	Q93X08	Q93X08 [186-205]	0	2175.97	High	High	0	3.65e-07
FALSE	High	[K].DGWYPPGHGDVFPSLNNSGK.[L]			7.89108e-12	0	1	1	3	Q93X08	Q93X08 [186-205]	0	2143.98	High	High	0	3.185e-12
FALSE	High	[R].IVTEDFLPLPSK.[G]			1.76442e-07	0	1	1	2	Q93X08	Q93X08 [169-180]	0	1358.76	High	High	0	1.012e-07
FALSE	High	[R].AATDKLDQISENEK.[S]			1.67688e-10	0	1	1	2	Q93X08	Q93X08 [14-27]	1	1561.77	High	High	0	7.54e-11
FALSE	High	[K].LNGGLGTTMGCTGPK.[S]	1xCarbamidomethyl [C11]; 1xOxidation [M9]		2.44734e-07	0	2	3	1	Q6ZGL5; Q93X08	Q6ZGL5 [83-97]; Q93X08 [86-100]	0	1479.69	High	High	0	1.419e-07
FALSE	High	[K].LNGGLGTTMGCTGPK.[S]	1xCarbamidomethyl [C11]		9.58555e-09	0	2	3	2	Q6ZGL5; Q93X08	Q6ZGL5 [83-97]; Q93X08 [86-100]	0	1463.7	High	High	0	4.961e-09
FALSE	High	[K].ILNHLIHNQNEYCMEVTPK.[T]	1xCarbamidomethyl [C13]; 1xOxidation [M14]		2.87652e-13	0	1	1	1	Q93X08	Q93X08 [233-251]	0	2369.14	High	High	0	1.03e-13
FALSE	High	[K].IQTPTDEVVVPYDTLSAAPEDLNETK.[K]			1.46415e-10	0	1	1	2	Q93X08	Q93X08 [50-75]	0	2845.4	High	High	0	6.561e-11
FALSE	High	[K].LEIPDGAVIENKDINGPEDL.[-]			1.04129e-05	0	2	3	2	Q6ZGL5; Q93X08	Q6ZGL5 [448-467]; Q93X08 [450-469]	1	2151.08	High	High	0	6.921e-06
FALSE	High	[K].GGTLISYEGR.[V]			0.000460705	0	1	1	2	Q93X08	Q93X08 [258-267]	0	1052.54	High	High	0	0.0003496
FALSE	High	[K].MEIIPNPK.[E]			0.00313693	0.000126245	2	3	2	Q6ZGL5; Q93X08	Q6ZGL5 [313-320]; Q93X08 [316-323]	0	941.512	High	High	0.0001052	0.002565
FALSE	High	[K].KVANFLAR.[F]			0.00645231	0.000272066	1	1	1	Q93X08	Q93X08 [403-410]	1	918.552	High	High	0.0002261	0.005412
FALSE	High	[R].LVEAEALK.[M]			0.0106918	0.000306147	1	1	1	Q93X08	Q93X08 [308-315]	0	872.509	High	High	0.0002545	0.009146
FALSE	High	[K].AIGINVPR.[S]			0.0258503	0.00104418	1	1	1	Q93X08	Q93X08 [347-354]	0	839.51	High	High	0.001018	0.0227
FALSE	High	[K].VANFLAR.[F]			0.0658444	0.00249168	1	1	1	Q93X08	Q93X08 [404-410]	0	790.457	High	High	0.00224	0.06012
High	Master Protein	Q84MF1	Acyl-[acyl-carrier-protein] desaturase 4, chloroplastic OS=Oryza sativa subsp. japonica GN=Os03g0423300 PE=2 SV=1	0	43.3316	14.8325	6	9	6	1	418	45.337	7.87	High	27.0228	6	Pistil2
Checked	Confidence	Annotated Sequence	Modifications	Modifications in Master Proteins	Qvality PEP	Qvality q-value	# Protein Groups	# Proteins	# PSMs	Master Protein Accessions	Positions in Master Proteins	# Missed Cleavages	Theo. MH+ [Da]	Found in Sample: [S8] F8: Sample	Confidence Sequest HT	Percolator q-Value Sequest HT	Percolator PEP Sequest HT
FALSE	High	[R].LFELDPDGMAR.[A]			0.000453417	0	1	1	1	Q84MF1	Q84MF1 [290-300]	0	1263.6	High	High	0	0.0003435
FALSE	High	[R].AQEYLCGLAPK.[I]	1xCarbamidomethyl [C6]		4.59377e-05	0	1	1	1	Q84MF1	Q84MF1 [375-385]	0	1249.62	High	High	0	3.207e-05
FALSE	High	[R].AEGLADGTGVSPLPWAR.[W]	2xOxidation [P12; P14]	Q84MF1 2xOxidation [P176; P178]	0.000162055	0	1	1	1	Q84MF1	Q84MF1 [165-181]	0	1728.86	High	High	0	0.0001188
FALSE	High	[R].AEGLADGTGVSPLPWAR.[W]			3.90722e-10	0	1	1	1	Q84MF1	Q84MF1 [165-181]	0	1696.87	High	High	0	1.812e-10
FALSE	High	[R].DYGDLVEHFVR.[R]			3.04689e-06	0	1	1	2	Q84MF1	Q84MF1 [347-357]	0	1349.65	High	High	0	1.938e-06
FALSE	High	[R].DGDGEHSLFAR.[F]			8.39459e-06	0	1	1	1	Q84MF1	Q84MF1 [322-332]	0	1203.54	High	High	0	5.544e-06
FALSE	High	[R].LFELDPDGMAR.[A]	1xOxidation [M9]		0.00105521	4.53337e-05	1	1	1	Q84MF1	Q84MF1 [290-300]	0	1279.6	High	High	3.788e-05	0.0008246
FALSE	High	[R].RAQEYLCGLAPK.[I]	1xCarbamidomethyl [C7]		0.00555171	0.000272066	1	1	1	Q84MF1	Q84MF1 [374-385]	1	1405.73	High	High	0.0002261	0.004613
High	Master Protein	Q5WMR0	Beta-hexosaminidase OS=Oryza sativa subsp. japonica GN=Os05g0415700 PE=2 SV=1	0	27.1933	14.6893	7	8	7	1	531	58.927	6.09	High	19.4351	7	Pistil2
Checked	Confidence	Annotated Sequence	Modifications	Modifications in Master Proteins	Qvality PEP	Qvality q-value	# Protein Groups	# Proteins	# PSMs	Master Protein Accessions	Positions in Master Proteins	# Missed Cleavages	Theo. MH+ [Da]	Found in Sample: [S8] F8: Sample	Confidence Sequest HT	Percolator q-Value Sequest HT	Percolator PEP Sequest HT
FALSE	High	[R].HYLPVPVIK.[S]			8.8063e-06	0	1	2	1	Q5WMR0	Q5WMR0 [188-196]	0	1065.65	High	High	0	5.808e-06
FALSE	High	[K].EWEIAALSAR.[L]			0.000290105	0	1	2	1	Q5WMR0	Q5WMR0 [487-496]	0	1145.59	High	High	0	0.0002177
FALSE	High	[R].TVVHNWLGGGVAEK.[V]			8.29751e-07	0	1	2	1	Q5WMR0	Q5WMR0 [386-399]	0	1466.78	High	High	0	5.05e-07
FALSE	High	[R].GIAAGPVTGYGR.[S]			0.000804868	4.53337e-05	1	2	1	Q5WMR0	Q5WMR0 [508-519]	0	1118.6	High	High	3.788e-05	0.0006273
FALSE	High	[K].SVIDSMTYSK.[L]			0.000837577	4.53337e-05	1	2	1	Q5WMR0	Q5WMR0 [197-206]	0	1130.54	High	High	3.788e-05	0.0006488
FALSE	High	[R].LIELQSAPWSITDMPR.[F]			0.0136411	0.000525615	1	2	1	Q5WMR0	Q5WMR0 [160-175]	0	1856.96	High	High	0.000468	0.01172
FALSE	High	[R].LWTPFEK.[L]			0.0146384	0.000561199	1	2	1	Q5WMR0	Q5WMR0 [477-483]	0	920.488	High	High	0.0004976	0.01262
FALSE	High	[R].LIELQSAPWSITDMPR.[F]	1xOxidation [P8]	Q5WMR0 3xOxidation [P167]	0.0190946	0.000698769	1	2	1	Q5WMR0	Q5WMR0 [160-175]	0	1904.94	High	High	0.0006726	0.01667
High	Master Protein	Q67G20	Actin OS=Oryza sativa subsp. japonica GN=Act PE=2 SV=1	0	120.933	48.8064	15	35	1	1	377	41.596	5.49	High	99.9703	15	Pistil2
Checked	Confidence	Annotated Sequence	Modifications	Modifications in Master Proteins	Qvality PEP	Qvality q-value	# Protein Groups	# Proteins	# PSMs	Master Protein Accessions	Positions in Master Proteins	# Missed Cleavages	Theo. MH+ [Da]	Found in Sample: [S8] F8: Sample	Confidence Sequest HT	Percolator q-Value Sequest HT	Percolator PEP Sequest HT
FALSE	High	[R].VAPEEHPVLLTEAPLNPK.[A]			7.19678e-11	0	3	8	3	Q94DL4; V5K461; Q67G20	Q94DL4 [98-115]; V5K461 [98-115]; Q67G20 [98-115]	0	1954.06	High	High	0	3.132e-11
FALSE	High	[K].YPIEHGIVSNWDDMEK.[I]	1xOxidation [M14]		3.47914e-09	0	4	9	2	Q94DL4; V5K461; A3C6D7; Q67G20	Q94DL4 [71-86]; V5K461 [71-86]; A3C6D7 [71-86]; Q67G20 [71-86]	0	1948.87	High	High	0	2.44e-09
FALSE	High	[K].YPIEHGIVSNWDDMEK.[I]			2.03831e-09	0	4	9	1	Q94DL4; V5K461; A3C6D7; Q67G20	Q94DL4 [71-86]; V5K461 [71-86]; A3C6D7 [71-86]; Q67G20 [71-86]	0	1932.88	High	High	0	9.961e-10
FALSE	High	[R].AVFPSIVGRPR.[H]			4.93581e-05	0	5	15	3	Q10AZ4; Q94DL4; V5K461; A3C6D7; Q67G20	Q10AZ4 [31-41]; Q94DL4 [31-41]; V5K461 [31-41]; A3C6D7 [31-41]; Q67G20 [31-41]	0	1198.71	High	High	0	3.472e-05
FALSE	High	[K].SYELPDGQVITIGAER.[F]			1.73013e-08	0	4	12	6	Q10AZ4; V5K461; A3C6D7; Q67G20	Q10AZ4 [241-256]; V5K461 [241-256]; A3C6D7 [241-256]; Q67G20 [241-256]	0	1747.89	High	High	0	9.132e-09
FALSE	High	[K].EITALAPSSMK.[I]	1xOxidation [M10]		0.000182655	0	5	12	2	Q10AZ4; Q94DL4; V5K461; A3C6D7; Q67G20	Q10AZ4 [318-328]; Q94DL4 [318-328]; V5K461 [318-328]; A3C6D7 [318-328]; Q67G20 [318-328]	0	1163.6	High	High	0	0.0001343
FALSE	High	[K].EITALAPSSMK.[I]			0.000131698	0	5	12	2	Q10AZ4; Q94DL4; V5K461; A3C6D7; Q67G20	Q10AZ4 [318-328]; Q94DL4 [318-328]; V5K461 [318-328]; A3C6D7 [318-328]; Q67G20 [318-328]	0	1147.6	High	High	0.0001355	0.003179
FALSE	High	[K].GEYDESGPAIVHR.[K]			1.47491e-08	0	1	1	2	Q67G20	Q67G20 [362-374]	0	1429.67	High	High	0	7.765e-09
FALSE	High	[R].GYSFTTTAER.[E]			0.000731477	0	3	9	2	Q10AZ4; V5K461; Q67G20	Q10AZ4 [199-208]; V5K461 [199-208]; Q67G20 [199-208]	0	1132.53	High	High	0	0.0005642
FALSE	High	[R].HTGVMVGMGQK.[D]			6.5071e-08	0	5	15	2	Q10AZ4; Q94DL4; V5K461; A3C6D7; Q67G20	Q10AZ4 [42-52]; Q94DL4 [42-52]; V5K461 [42-52]; A3C6D7 [42-52]; Q67G20 [42-52]	0	1144.56	High	High	0	3.622e-08
FALSE	High	[K].DAYVGDEAQSK.[R]			0.000506958	0	5	14	1	Q10AZ4; Q94DL4; V5K461; A3C6D7; Q67G20	Q10AZ4 [53-63]; Q94DL4 [53-63]; V5K461 [53-63]; A3C6D7 [53-63]; Q67G20 [53-63]	0	1182.53	High	High	0	0.0003869
FALSE	High	[K].AGFAGDDAPR.[A]			0.000241482	0	5	15	1	Q10AZ4; Q94DL4; V5K461; A3C6D7; Q67G20	Q10AZ4 [21-30]; Q94DL4 [21-30]; V5K461 [21-30]; A3C6D7 [21-30]; Q67G20 [21-30]	0	976.448	High	High	0	0.0001792
FALSE	High	[K].IKVVAPPER.[K]			0.000928964	4.53337e-05	5	13	2	Q10AZ4; Q94DL4; V5K461; A3C6D7; Q67G20	Q10AZ4 [329-337]; Q94DL4 [329-337]; V5K461 [329-337]; A3C6D7 [329-337]; Q67G20 [329-337]	1	1008.62	High	High	3.788e-05	0.0007267
FALSE	High	[R].DLTDSLMK.[I]			0.00516985	0.000242859	3	5	1	Q94DL4; A3C6D7; Q67G20	Q94DL4 [186-193]; A3C6D7 [186-193]; Q67G20 [186-193]	0	922.455	High	High	0.0002019	0.004283
FALSE	High	[R].LDLAGRDLTDSLMK.[I]	1xOxidation [M13]		0.0120307	0.000454729	3	5	1	Q94DL4; A3C6D7; Q67G20	Q94DL4 [180-193]; A3C6D7 [180-193]; Q67G20 [180-193]	1	1563.8	High	High	0.0004093	0.01032
FALSE	High	[R].DLTDSLMK.[I]	1xOxidation [M7]		0.0274992	0.00104418	3	5	1	Q94DL4; A3C6D7; Q67G20	Q94DL4 [186-193]; A3C6D7 [186-193]; Q67G20 [186-193]	0	938.45	High	High	0.001018	0.02422
FALSE	High	[R].LDLAGRDLTDSLMK.[I]			0.0252571	0.00104418	3	5	1	Q94DL4; A3C6D7; Q67G20	Q94DL4 [180-193]; A3C6D7 [180-193]; Q67G20 [180-193]	1	1547.81	High	High	0.001018	0.02228
FALSE	High	[R].GYSFTTTAEREIVR.[D]			0.0311085	0.00135506	3	9	1	Q10AZ4; V5K461; Q67G20	Q10AZ4 [199-212]; V5K461 [199-212]; Q67G20 [199-212]	1	1629.82	High	High	0.001275	0.02751
FALSE	High	[R].TTGIVLDSGDGVSHTVPIYEGYALPHAILR.[L]	2xOxidation [P17; P25]	Q94DL4 2xOxidation [P166; P174]; V5K461 2xOxidation [P166; P174]; A3C6D7 2xOxidation [P166; P174]; Q67G20 2xOxidation [P166; P174]	0.114439	0.00418872	4	11	1	Q94DL4; V5K461; A3C6D7; Q67G20	Q94DL4 [150-179]; V5K461 [150-179]; A3C6D7 [150-179]; Q67G20 [150-179]	0	3183.63	High	High	0.003944	0.1062
High	Master Protein	A3C6D7	Actin-2 OS=Oryza sativa subsp. japonica GN=ACT2 PE=2 SV=1	0	118.538	47.7454	14	33	1	1	377	41.653	5.49	High	95.9966	14	Pistil2
Checked	Confidence	Annotated Sequence	Modifications	Modifications in Master Proteins	Qvality PEP	Qvality q-value	# Protein Groups	# Proteins	# PSMs	Master Protein Accessions	Positions in Master Proteins	# Missed Cleavages	Theo. MH+ [Da]	Found in Sample: [S8] F8: Sample	Confidence Sequest HT	Percolator q-Value Sequest HT	Percolator PEP Sequest HT
FALSE	High	[K].YPIEHGIVSNWDDMEK.[I]	1xOxidation [M14]		3.47914e-09	0	4	9	2	Q94DL4; V5K461; A3C6D7; Q67G20	Q94DL4 [71-86]; V5K461 [71-86]; A3C6D7 [71-86]; Q67G20 [71-86]	0	1948.87	High	High	0	2.44e-09
FALSE	High	[K].YPIEHGIVSNWDDMEK.[I]			2.03831e-09	0	4	9	1	Q94DL4; V5K461; A3C6D7; Q67G20	Q94DL4 [71-86]; V5K461 [71-86]; A3C6D7 [71-86]; Q67G20 [71-86]	0	1932.88	High	High	0	9.961e-10
FALSE	High	[R].VAPEEHPILLTEAPLNPK.[A]			4.67724e-11	0	2	2	3	Q10AZ4; A3C6D7	Q10AZ4 [98-115]; A3C6D7 [98-115]	0	1968.08	High	High	0	2.002e-11
FALSE	High	[R].AVFPSIVGRPR.[H]			4.93581e-05	0	5	15	3	Q10AZ4; Q94DL4; V5K461; A3C6D7; Q67G20	Q10AZ4 [31-41]; Q94DL4 [31-41]; V5K461 [31-41]; A3C6D7 [31-41]; Q67G20 [31-41]	0	1198.71	High	High	0	3.472e-05
FALSE	High	[K].SYELPDGQVITIGAER.[F]			1.73013e-08	0	4	12	6	Q10AZ4; V5K461; A3C6D7; Q67G20	Q10AZ4 [241-256]; V5K461 [241-256]; A3C6D7 [241-256]; Q67G20 [241-256]	0	1747.89	High	High	0	9.132e-09
FALSE	High	[K].EITALAPSSMK.[I]	1xOxidation [M10]		0.000182655	0	5	12	2	Q10AZ4; Q94DL4; V5K461; A3C6D7; Q67G20	Q10AZ4 [318-328]; Q94DL4 [318-328]; V5K461 [318-328]; A3C6D7 [318-328]; Q67G20 [318-328]	0	1163.6	High	High	0	0.0001343
FALSE	High	[K].EITALAPSSMK.[I]			0.000131698	0	5	12	2	Q10AZ4; Q94DL4; V5K461; A3C6D7; Q67G20	Q10AZ4 [318-328]; Q94DL4 [318-328]; V5K461 [318-328]; A3C6D7 [318-328]; Q67G20 [318-328]	0	1147.6	High	High	0.0001355	0.003179
FALSE	High	[R].AEYEESGPAIVHR.[K]			1.21259e-07	0	1	1	2	A3C6D7	A3C6D7 [362-374]	0	1457.7	High	High	0	3.814e-07
FALSE	High	[R].HTGVMVGMGQK.[D]			6.5071e-08	0	5	15	2	Q10AZ4; Q94DL4; V5K461; A3C6D7; Q67G20	Q10AZ4 [42-52]; Q94DL4 [42-52]; V5K461 [42-52]; A3C6D7 [42-52]; Q67G20 [42-52]	0	1144.56	High	High	0	3.622e-08
FALSE	High	[K].DAYVGDEAQSK.[R]			0.000506958	0	5	14	1	Q10AZ4; Q94DL4; V5K461; A3C6D7; Q67G20	Q10AZ4 [53-63]; Q94DL4 [53-63]; V5K461 [53-63]; A3C6D7 [53-63]; Q67G20 [53-63]	0	1182.53	High	High	0	0.0003869
FALSE	High	[K].AGFAGDDAPR.[A]			0.000241482	0	5	15	1	Q10AZ4; Q94DL4; V5K461; A3C6D7; Q67G20	Q10AZ4 [21-30]; Q94DL4 [21-30]; V5K461 [21-30]; A3C6D7 [21-30]; Q67G20 [21-30]	0	976.448	High	High	0	0.0001792
FALSE	High	[R].GYSFTTSAER.[E]			0.000982227	4.53337e-05	2	4	1	Q94DL4; A3C6D7	Q94DL4 [199-208]; A3C6D7 [199-208]	0	1118.51	High	High	3.788e-05	0.0007685
FALSE	High	[K].IKVVAPPER.[K]			0.000928964	4.53337e-05	5	13	2	Q10AZ4; Q94DL4; V5K461; A3C6D7; Q67G20	Q10AZ4 [329-337]; Q94DL4 [329-337]; V5K461 [329-337]; A3C6D7 [329-337]; Q67G20 [329-337]	1	1008.62	High	High	3.788e-05	0.0007267
FALSE	High	[R].DLTDSLMK.[I]			0.00516985	0.000242859	3	5	1	Q94DL4; A3C6D7; Q67G20	Q94DL4 [186-193]; A3C6D7 [186-193]; Q67G20 [186-193]	0	922.455	High	High	0.0002019	0.004283
FALSE	High	[R].LDLAGRDLTDSLMK.[I]	1xOxidation [M13]		0.0120307	0.000454729	3	5	1	Q94DL4; A3C6D7; Q67G20	Q94DL4 [180-193]; A3C6D7 [180-193]; Q67G20 [180-193]	1	1563.8	High	High	0.0004093	0.01032
FALSE	High	[R].DLTDSLMK.[I]	1xOxidation [M7]		0.0274992	0.00104418	3	5	1	Q94DL4; A3C6D7; Q67G20	Q94DL4 [186-193]; A3C6D7 [186-193]; Q67G20 [186-193]	0	938.45	High	High	0.001018	0.02422
FALSE	High	[R].LDLAGRDLTDSLMK.[I]			0.0252571	0.00104418	3	5	1	Q94DL4; A3C6D7; Q67G20	Q94DL4 [180-193]; A3C6D7 [180-193]; Q67G20 [180-193]	1	1547.81	High	High	0.001018	0.02228
FALSE	High	[R].TTGIVLDSGDGVSHTVPIYEGYALPHAILR.[L]	2xOxidation [P17; P25]	Q94DL4 2xOxidation [P166; P174]; V5K461 2xOxidation [P166; P174]; A3C6D7 2xOxidation [P166; P174]; Q67G20 2xOxidation [P166; P174]	0.114439	0.00418872	4	11	1	Q94DL4; V5K461; A3C6D7; Q67G20	Q94DL4 [150-179]; V5K461 [150-179]; A3C6D7 [150-179]; Q67G20 [150-179]	0	3183.63	High	High	0.003944	0.1062
High	Master Protein	V5K461	Actin-1 OS=Oryza sativa subsp. japonica PE=2 SV=1	0	118.43	51.4589	15	34	3	1	377	41.786	5.49	High	94.9507	15	Pistil2
Checked	Confidence	Annotated Sequence	Modifications	Modifications in Master Proteins	Qvality PEP	Qvality q-value	# Protein Groups	# Proteins	# PSMs	Master Protein Accessions	Positions in Master Proteins	# Missed Cleavages	Theo. MH+ [Da]	Found in Sample: [S8] F8: Sample	Confidence Sequest HT	Percolator q-Value Sequest HT	Percolator PEP Sequest HT
FALSE	High	[R].VAPEEHPVLLTEAPLNPK.[A]			7.19678e-11	0	3	8	3	Q94DL4; V5K461; Q67G20	Q94DL4 [98-115]; V5K461 [98-115]; Q67G20 [98-115]	0	1954.06	High	High	0	3.132e-11
FALSE	High	[K].YPIEHGIVSNWDDMEK.[I]	1xOxidation [M14]		3.47914e-09	0	4	9	2	Q94DL4; V5K461; A3C6D7; Q67G20	Q94DL4 [71-86]; V5K461 [71-86]; A3C6D7 [71-86]; Q67G20 [71-86]	0	1948.87	High	High	0	2.44e-09
FALSE	High	[K].YPIEHGIVSNWDDMEK.[I]			2.03831e-09	0	4	9	1	Q94DL4; V5K461; A3C6D7; Q67G20	Q94DL4 [71-86]; V5K461 [71-86]; A3C6D7 [71-86]; Q67G20 [71-86]	0	1932.88	High	High	0	9.961e-10
FALSE	High	[R].AVFPSIVGRPR.[H]			4.93581e-05	0	5	15	3	Q10AZ4; Q94DL4; V5K461; A3C6D7; Q67G20	Q10AZ4 [31-41]; Q94DL4 [31-41]; V5K461 [31-41]; A3C6D7 [31-41]; Q67G20 [31-41]	0	1198.71	High	High	0	3.472e-05
FALSE	High	[K].SYELPDGQVITIGAER.[F]			1.73013e-08	0	4	12	6	Q10AZ4; V5K461; A3C6D7; Q67G20	Q10AZ4 [241-256]; V5K461 [241-256]; A3C6D7 [241-256]; Q67G20 [241-256]	0	1747.89	High	High	0	9.132e-09
FALSE	High	[K].LSYIALDYDQEMETAK.[T]	1xOxidation [M12]		2.26791e-06	0	1	1	1	V5K461	V5K461 [218-233]	0	1905.88	High	High	0	1.425e-06
FALSE	High	[K].EITALAPSSMK.[I]	1xOxidation [M10]		0.000182655	0	5	12	2	Q10AZ4; Q94DL4; V5K461; A3C6D7; Q67G20	Q10AZ4 [318-328]; Q94DL4 [318-328]; V5K461 [318-328]; A3C6D7 [318-328]; Q67G20 [318-328]	0	1163.6	High	High	0	0.0001343
FALSE	High	[K].EITALAPSSMK.[I]			0.000131698	0	5	12	2	Q10AZ4; Q94DL4; V5K461; A3C6D7; Q67G20	Q10AZ4 [318-328]; Q94DL4 [318-328]; V5K461 [318-328]; A3C6D7 [318-328]; Q67G20 [318-328]	0	1147.6	High	High	0.0001355	0.003179
FALSE	High	[K].AEYDESGPSIVHR.[K]			2.10303e-07	0	1	1	2	V5K461	V5K461 [362-374]	0	1459.68	High	High	0	4.845e-07
FALSE	High	[R].GYSFTTTAER.[E]			0.000731477	0	3	9	2	Q10AZ4; V5K461; Q67G20	Q10AZ4 [199-208]; V5K461 [199-208]; Q67G20 [199-208]	0	1132.53	High	High	0	0.0005642
FALSE	High	[R].HTGVMVGMGQK.[D]			6.5071e-08	0	5	15	2	Q10AZ4; Q94DL4; V5K461; A3C6D7; Q67G20	Q10AZ4 [42-52]; Q94DL4 [42-52]; V5K461 [42-52]; A3C6D7 [42-52]; Q67G20 [42-52]	0	1144.56	High	High	0	3.622e-08
FALSE	High	[K].DAYVGDEAQSK.[R]			0.000506958	0	5	14	1	Q10AZ4; Q94DL4; V5K461; A3C6D7; Q67G20	Q10AZ4 [53-63]; Q94DL4 [53-63]; V5K461 [53-63]; A3C6D7 [53-63]; Q67G20 [53-63]	0	1182.53	High	High	0	0.0003869
FALSE	High	[K].AGFAGDDAPR.[A]			0.000241482	0	5	15	1	Q10AZ4; Q94DL4; V5K461; A3C6D7; Q67G20	Q10AZ4 [21-30]; Q94DL4 [21-30]; V5K461 [21-30]; A3C6D7 [21-30]; Q67G20 [21-30]	0	976.448	High	High	0	0.0001792
FALSE	High	[K].IKVVAPPER.[K]			0.000928964	4.53337e-05	5	13	2	Q10AZ4; Q94DL4; V5K461; A3C6D7; Q67G20	Q10AZ4 [329-337]; Q94DL4 [329-337]; V5K461 [329-337]; A3C6D7 [329-337]; Q67G20 [329-337]	1	1008.62	High	High	3.788e-05	0.0007267
FALSE	High	[R].DLTDYLMK.[I]			0.0104423	0.000306147	1	4	2	V5K461	V5K461 [186-193]	0	998.486	High	High	0.0002545	0.008909
FALSE	High	[R].GYSFTTTAEREIVR.[D]			0.0311085	0.00135506	3	9	1	Q10AZ4; V5K461; Q67G20	Q10AZ4 [199-212]; V5K461 [199-212]; Q67G20 [199-212]	1	1629.82	High	High	0.001275	0.02751
FALSE	High	[R].TTGIVLDSGDGVSHTVPIYEGYALPHAILR.[L]	2xOxidation [P17; P25]	Q94DL4 2xOxidation [P166; P174]; V5K461 2xOxidation [P166; P174]; A3C6D7 2xOxidation [P166; P174]; Q67G20 2xOxidation [P166; P174]	0.114439	0.00418872	4	11	1	Q94DL4; V5K461; A3C6D7; Q67G20	Q94DL4 [150-179]; V5K461 [150-179]; A3C6D7 [150-179]; Q67G20 [150-179]	0	3183.63	High	High	0.003944	0.1062
High	Master Protein	Q94DL4	Os01g0964133 protein OS=Oryza sativa subsp. japonica GN=Os01g0964133 PE=2 SV=1	0	102.225	44.2971	13	26	1	1	377	41.701	5.4	High	75.6091	13	Pistil2
Checked	Confidence	Annotated Sequence	Modifications	Modifications in Master Proteins	Qvality PEP	Qvality q-value	# Protein Groups	# Proteins	# PSMs	Master Protein Accessions	Positions in Master Proteins	# Missed Cleavages	Theo. MH+ [Da]	Found in Sample: [S8] F8: Sample	Confidence Sequest HT	Percolator q-Value Sequest HT	Percolator PEP Sequest HT
FALSE	High	[R].VAPEEHPVLLTEAPLNPK.[A]			7.19678e-11	0	3	8	3	Q94DL4; V5K461; Q67G20	Q94DL4 [98-115]; V5K461 [98-115]; Q67G20 [98-115]	0	1954.06	High	High	0	3.132e-11
FALSE	High	[K].YPIEHGIVSNWDDMEK.[I]	1xOxidation [M14]		3.47914e-09	0	4	9	2	Q94DL4; V5K461; A3C6D7; Q67G20	Q94DL4 [71-86]; V5K461 [71-86]; A3C6D7 [71-86]; Q67G20 [71-86]	0	1948.87	High	High	0	2.44e-09
FALSE	High	[K].YPIEHGIVSNWDDMEK.[I]			2.03831e-09	0	4	9	1	Q94DL4; V5K461; A3C6D7; Q67G20	Q94DL4 [71-86]; V5K461 [71-86]; A3C6D7 [71-86]; Q67G20 [71-86]	0	1932.88	High	High	0	9.961e-10
FALSE	High	[R].AVFPSIVGRPR.[H]			4.93581e-05	0	5	15	3	Q10AZ4; Q94DL4; V5K461; A3C6D7; Q67G20	Q10AZ4 [31-41]; Q94DL4 [31-41]; V5K461 [31-41]; A3C6D7 [31-41]; Q67G20 [31-41]	0	1198.71	High	High	0	3.472e-05
FALSE	High	[K].SYELPDGQVITIGSER.[F]			6.43179e-09	0	1	1	1	Q94DL4	Q94DL4 [241-256]	0	1763.88	High	High	0	3.299e-09
FALSE	High	[K].EITALAPSSMK.[I]	1xOxidation [M10]		0.000182655	0	5	12	2	Q10AZ4; Q94DL4; V5K461; A3C6D7; Q67G20	Q10AZ4 [318-328]; Q94DL4 [318-328]; V5K461 [318-328]; A3C6D7 [318-328]; Q67G20 [318-328]	0	1163.6	High	High	0	0.0001343
FALSE	High	[K].EITALAPSSMK.[I]			0.000131698	0	5	12	2	Q10AZ4; Q94DL4; V5K461; A3C6D7; Q67G20	Q10AZ4 [318-328]; Q94DL4 [318-328]; V5K461 [318-328]; A3C6D7 [318-328]; Q67G20 [318-328]	0	1147.6	High	High	0.0001355	0.003179
FALSE	High	[R].HTGVMVGMGQK.[D]			6.5071e-08	0	5	15	2	Q10AZ4; Q94DL4; V5K461; A3C6D7; Q67G20	Q10AZ4 [42-52]; Q94DL4 [42-52]; V5K461 [42-52]; A3C6D7 [42-52]; Q67G20 [42-52]	0	1144.56	High	High	0	3.622e-08
FALSE	High	[K].DAYVGDEAQSK.[R]			0.000506958	0	5	14	1	Q10AZ4; Q94DL4; V5K461; A3C6D7; Q67G20	Q10AZ4 [53-63]; Q94DL4 [53-63]; V5K461 [53-63]; A3C6D7 [53-63]; Q67G20 [53-63]	0	1182.53	High	High	0	0.0003869
FALSE	High	[K].AGFAGDDAPR.[A]			0.000241482	0	5	15	1	Q10AZ4; Q94DL4; V5K461; A3C6D7; Q67G20	Q10AZ4 [21-30]; Q94DL4 [21-30]; V5K461 [21-30]; A3C6D7 [21-30]; Q67G20 [21-30]	0	976.448	High	High	0	0.0001792
FALSE	High	[R].GYSFTTSAER.[E]			0.000982227	4.53337e-05	2	4	1	Q94DL4; A3C6D7	Q94DL4 [199-208]; A3C6D7 [199-208]	0	1118.51	High	High	3.788e-05	0.0007685
FALSE	High	[K].IKVVAPPER.[K]			0.000928964	4.53337e-05	5	13	2	Q10AZ4; Q94DL4; V5K461; A3C6D7; Q67G20	Q10AZ4 [329-337]; Q94DL4 [329-337]; V5K461 [329-337]; A3C6D7 [329-337]; Q67G20 [329-337]	1	1008.62	High	High	3.788e-05	0.0007267
FALSE	High	[R].DLTDSLMK.[I]			0.00516985	0.000242859	3	5	1	Q94DL4; A3C6D7; Q67G20	Q94DL4 [186-193]; A3C6D7 [186-193]; Q67G20 [186-193]	0	922.455	High	High	0.0002019	0.004283
FALSE	High	[R].LDLAGRDLTDSLMK.[I]	1xOxidation [M13]		0.0120307	0.000454729	3	5	1	Q94DL4; A3C6D7; Q67G20	Q94DL4 [180-193]; A3C6D7 [180-193]; Q67G20 [180-193]	1	1563.8	High	High	0.0004093	0.01032
FALSE	High	[R].DLTDSLMK.[I]	1xOxidation [M7]		0.0274992	0.00104418	3	5	1	Q94DL4; A3C6D7; Q67G20	Q94DL4 [186-193]; A3C6D7 [186-193]; Q67G20 [186-193]	0	938.45	High	High	0.001018	0.02422
FALSE	High	[R].LDLAGRDLTDSLMK.[I]			0.0252571	0.00104418	3	5	1	Q94DL4; A3C6D7; Q67G20	Q94DL4 [180-193]; A3C6D7 [180-193]; Q67G20 [180-193]	1	1547.81	High	High	0.001018	0.02228
FALSE	High	[R].TTGIVLDSGDGVSHTVPIYEGYALPHAILR.[L]	2xOxidation [P17; P25]	Q94DL4 2xOxidation [P166; P174]; V5K461 2xOxidation [P166; P174]; A3C6D7 2xOxidation [P166; P174]; Q67G20 2xOxidation [P166; P174]	0.114439	0.00418872	4	11	1	Q94DL4; V5K461; A3C6D7; Q67G20	Q94DL4 [150-179]; V5K461 [150-179]; A3C6D7 [150-179]; Q67G20 [150-179]	0	3183.63	High	High	0.003944	0.1062
High	Master Protein	A0A0P0Y445	Os11g0602500 protein (Fragment) OS=Oryza sativa subsp. japonica GN=Os11g0602500 PE=3 SV=1	0	50.0794	37.799	10	13	10	1	209	24.134	9.99	High	38.0041	10	Pistil2
Checked	Confidence	Annotated Sequence	Modifications	Modifications in Master Proteins	Qvality PEP	Qvality q-value	# Protein Groups	# Proteins	# PSMs	Master Protein Accessions	Positions in Master Proteins	# Missed Cleavages	Theo. MH+ [Da]	Found in Sample: [S8] F8: Sample	Confidence Sequest HT	Percolator q-Value Sequest HT	Percolator PEP Sequest HT
FALSE	High	[R].RIFEGEALLR.[RH]			2.47599e-06	0	1	8	2	A0A0P0Y445	A0A0P0Y445 [85-94]	1	1203.68	High	High	0.0001355	0.003945
FALSE	High	[K].HIDFSLTSPFGGGPPGR.[V]			1.744e-08	0	1	4	1	A0A0P0Y445	A0A0P0Y445 [171-187]	0	1741.87	High	High	0	9.208e-09
FALSE	High	[R].QIVNIPSFMVR.[V]			3.85416e-05	0	1	4	1	A0A0P0Y445	A0A0P0Y445 [155-165]	0	1303.72	High	High	0	2.674e-05
FALSE	High	[R].HLLTLDEK.[N]			0.000126548	0	1	5	1	A0A0P0Y445	A0A0P0Y445 [74-81]	0	968.541	High	High	0	9.183e-05
FALSE	High	[R].HLLTLDEKNPR.[R]			1.73648e-07	0	1	5	2	A0A0P0Y445	A0A0P0Y445 [74-84]	1	1335.74	High	High	0	1.141e-07
FALSE	High	[R].IFEGEALLR.[RH]			0.00101402	4.53337e-05	1	8	1	A0A0P0Y445	A0A0P0Y445 [86-94]	0	1047.58	High	High	3.788e-05	0.0007965
FALSE	High	[R].QIVNIPSFMVR.[V]	1xOxidation [P6]	A0A0P0Y445 1xOxidation [P160]	0.00133988	4.53337e-05	1	4	1	A0A0P0Y445	A0A0P0Y445 [155-165]	0	1319.71	High	High	7.258e-05	0.001059
FALSE	High	[R].LQTLVFK.[AN]			0.0165913	0.000591768	1	10	2	A0A0P0Y445	A0A0P0Y445 [125-131]	0	848.524	High	High	0.000523	0.01439
FALSE	High	[R].VQYALSR.[I]			0.0615769	0.00233033	1	5	1	A0A0P0Y445	A0A0P0Y445 [61-67]	0	836.462	High	High	0.002106	0.05599
FALSE	High	[K].LVGEYGLR.[C]			0.0769001	0.00271365	1	5	1	A0A0P0Y445	A0A0P0Y445 [46-53]	0	906.504	High	High	0.002536	0.07056
FALSE	High	[K].ERLDAELK.[L]			0.117727	0.00434324	1	7	1	A0A0P0Y445	A0A0P0Y445 [38-45]	1	973.531	High	High	0.004152	0.1098
High	Master Protein	Q6H7M1	Os02g0196800 protein OS=Oryza sativa subsp. japonica GN=Os02g0196800 PE=2 SV=1	0	71.8193	23.5431	8	12	8	1	429	47.075	5.94	High	41.184	8	Pistil2
Checked	Confidence	Annotated Sequence	Modifications	Modifications in Master Proteins	Qvality PEP	Qvality q-value	# Protein Groups	# Proteins	# PSMs	Master Protein Accessions	Positions in Master Proteins	# Missed Cleavages	Theo. MH+ [Da]	Found in Sample: [S8] F8: Sample	Confidence Sequest HT	Percolator q-Value Sequest HT	Percolator PEP Sequest HT
FALSE	High	[K].QEPEPLPYLAEK.[N]			2.51583e-06	0	1	2	1	Q6H7M1	Q6H7M1 [292-303]	0	1413.73	High	High	0	1.585e-06
FALSE	High	[R].ASSVIVSGTDIIRPK.[G]			2.27774e-07	0	1	2	2	Q6H7M1	Q6H7M1 [176-190]	0	1542.88	High	High	0	1.318e-07
FALSE	High	[K].ILSADEPVLR.[D]			0.000181204	0	1	1	1	Q6H7M1	Q6H7M1 [101-110]	0	1112.63	High	High	0	0.000133
FALSE	High	[K].ILSADEPVLRDNEALK.[K]			6.37163e-05	0	1	1	1	Q6H7M1	Q6H7M1 [101-116]	1	1782.96	High	High	0	4.501e-05
FALSE	High	[R].GPQTPVNPNWFQLPVGYHGR.[A]	2xOxidation [P5; P8]	Q6H7M1 2xOxidation [P160; P163]	6.90616e-07	0	1	2	1	Q6H7M1	Q6H7M1 [156-175]	0	2296.13	High	High	0	4.155e-07
FALSE	High	[R].GPQTPVNPNWFQLPVGYHGR.[A]			1.06865e-11	0	1	2	1	Q6H7M1	Q6H7M1 [156-175]	0	2264.14	High	High	0	4.353e-12
FALSE	High	[K].GQGHPTGDSRPYFGPSK.[K]			1.33533e-09	0	1	2	3	Q6H7M1	Q6H7M1 [191-207]	0	1787.85	High	High	0	6.428e-10
FALSE	High	[K].GEGYNVGFGTCTGK.[V]	1xCarbamidomethyl [C11]		1.50413e-07	0	1	2	1	Q6H7M1	Q6H7M1 [410-423]	0	1446.63	High	High	0	8.633e-08
FALSE	High	[R].NCGFIFR.[G]	1xCarbamidomethyl [C2]		0.0101185	0.000306147	1	2	1	Q6H7M1	Q6H7M1 [149-155]	0	913.435	High	High	0.0002545	0.008592
High	Master Protein	Q7GDU7	Cysteine endopeptidase OS=Oryza sativa subsp. japonica GN=RepA PE=2 SV=1	0	167.369	41.0053	15	34	15	1	378	40.908	6	High	125.147	15	Pistil2
Checked	Confidence	Annotated Sequence	Modifications	Modifications in Master Proteins	Qvality PEP	Qvality q-value	# Protein Groups	# Proteins	# PSMs	Master Protein Accessions	Positions in Master Proteins	# Missed Cleavages	Theo. MH+ [Da]	Found in Sample: [S8] F8: Sample	Confidence Sequest HT	Percolator q-Value Sequest HT	Percolator PEP Sequest HT
FALSE	High	[K].FADMTTDEFR.[R]			9.88185e-05	0	1	1	1	Q7GDU7	Q7GDU7 [99-108]	0	1232.53	High	High	0	7.125e-05
FALSE	High	[R].FNVFVENAR.[Y]			0.000359808	0	1	1	2	Q7GDU7	Q7GDU7 [71-79]	0	1095.56	High	High	0	0.0002707
FALSE	High	[R].YGGDDEDNLPPAVDWRER.[G]			1.12929e-09	0	1	1	1	Q7GDU7	Q7GDU7 [135-152]	1	2103.94	High	High	0	5.442e-10
FALSE	High	[K].ASSHDVTIDGYEDVPANDESALQK.[A]			1.23164e-18	0	1	1	3	Q7GDU7	Q7GDU7 [244-267]	0	2561.16	High	High	0	2.841e-19
FALSE	High	[K].NSWGEDWGER.[G]			2.84603e-05	0	1	1	1	Q7GDU7	Q7GDU7 [324-333]	0	1235.51	High	High	0	1.965e-05
FALSE	High	[R].AIPFTESDLSSEESLR.[A]			2.22532e-09	0	1	1	1	Q7GDU7	Q7GDU7 [24-39]	0	1780.86	High	High	0	1.099e-09
FALSE	High	[R].YGGDDEDNLPPAVDWR.[E]			1.24816e-10	0	1	1	5	Q7GDU7	Q7GDU7 [135-150]	0	1818.79	High	High	0	1.05e-10
FALSE	High	[R].GVSSDSNGLCGIAMEASYPVK.[S]	1xCarbamidomethyl [C10]; 1xOxidation [M14]		1.28394e-11	0	1	1	1	Q7GDU7	Q7GDU7 [341-361]	0	2157.98	High	High	0	5.279e-12
FALSE	High	[R].GVSSDSNGLCGIAMEASYPVK.[S]	1xCarbamidomethyl [C10]		2.82911e-11	0	1	1	2	Q7GDU7	Q7GDU7 [341-361]	0	2141.98	High	High	0	1.192e-11
FALSE	High	[K].FADMTTDEFRR.[T]			2.68168e-06	0	1	1	4	Q7GDU7	Q7GDU7 [99-109]	1	1388.63	High	High	0	1.695e-06
FALSE	High	[R].NGGITTESNYPYR.[A]			3.54808e-08	0	1	1	1	Q7GDU7	Q7GDU7 [221-233]	0	1471.68	High	High	0	1.932e-08
FALSE	High	[R].SRYTVSRPAASGGVGNDDGEAR.[R]			2.46695e-07	0	1	1	2	Q7GDU7	Q7GDU7 [47-68]	1	2222.05	High	High	0	1.437e-07
FALSE	High	[R].YTVSRPAASGGVGNDDGEARR.[R]			1.20374e-09	0	1	1	2	Q7GDU7	Q7GDU7 [49-69]	1	2135.02	High	High	0	5.802e-10
FALSE	High	[R].YTVSRPAASGGVGNDDGEAR.[R]			4.88871e-12	0	1	1	3	Q7GDU7	Q7GDU7 [49-68]	0	1978.92	High	High	0	1.929e-12
FALSE	High	[K].FADMTTDEFRR.[T]	1xOxidation [M4]		0.00109807	4.53337e-05	1	1	1	Q7GDU7	Q7GDU7 [99-109]	1	1404.62	High	High	3.788e-05	0.0008596
FALSE	High	[R].DGTKYWIVK.[N]			0.000779622	4.53337e-05	1	1	2	Q7GDU7	Q7GDU7 [315-323]	1	1109.6	High	High	3.788e-05	0.0006056
FALSE	High	[R].RFNVFVENAR.[Y]			0.00282926	0.000126245	1	1	1	Q7GDU7	Q7GDU7 [70-79]	1	1251.66	High	High	0.0001052	0.002301
FALSE	High	[R].YGGDDEDNLPPAVDWR.[E]	2xOxidation [P10; P11]	Q7GDU7 2xOxidation [P144; P145]	0.00247184	0.000126245	1	1	1	Q7GDU7	Q7GDU7 [135-150]	0	1850.78	High	High	0.0001052	0.001996
High	Master Protein	Q6Z3M0	Os08g0241600 protein OS=Oryza sativa subsp. japonica GN=Os08g0241600 PE=2 SV=1	0	46.498	27.8932	8	10	7	1	337	37.372	6.74	High	28.3275	8	Pistil2
Checked	Confidence	Annotated Sequence	Modifications	Modifications in Master Proteins	Qvality PEP	Qvality q-value	# Protein Groups	# Proteins	# PSMs	Master Protein Accessions	Positions in Master Proteins	# Missed Cleavages	Theo. MH+ [Da]	Found in Sample: [S8] F8: Sample	Confidence Sequest HT	Percolator q-Value Sequest HT	Percolator PEP Sequest HT
FALSE	High	[R].VALGPNGDLSLTSR.[I]			8.63528e-07	0	1	2	1	Q6Z3M0	Q6Z3M0 [160-173]	0	1399.75	High	High	0	5.272e-07
FALSE	High	[R].LWTIDDNPPPLPVNPAIK.[S]			3.35753e-10	0	1	1	1	Q6Z3M0	Q6Z3M0 [116-133]	0	2000.09	High	High	0	1.55e-10
FALSE	High	[K].EGLPDAVVWNPWDKK.[A]			2.24013e-05	0	1	1	1	Q6Z3M0	Q6Z3M0 [262-276]	1	1753.89	High	High	0	1.535e-05
FALSE	High	[K].EGLPDAVVWNPWDK.[K]			8.00748e-08	0	1	1	1	Q6Z3M0	Q6Z3M0 [262-275]	0	1625.8	High	High	0	4.492e-08
FALSE	High	[R].VEGLETMDYLDNLK.[G]			7.97822e-09	0	1	1	1	Q6Z3M0	Q6Z3M0 [204-217]	0	1639.79	High	High	0	4.106e-09
FALSE	High	[K].IAIIDHEK.[K]			0.00265506	0.000126245	3	5	2	Q8S3Q3; Q6Z3M0; A0A0P0WEC1	Q8S3Q3 [244-251]; Q6Z3M0 [246-253]; A0A0P0WEC1 [234-241]	0	938.531	High	High	0.0002545	0.007892
FALSE	High	[R].LWTIDDNPPPLPVNPAIK.[S]	2xOxidation [P8; P9]	Q6Z3M0 2xOxidation [P123; P124]	0.00477612	0.000162856	1	1	1	Q6Z3M0	Q6Z3M0 [116-133]	0	2032.07	High	High	0.0001355	0.00396
FALSE	High	[R].LALSAVPSSYCSGQLDPLK.[V]	1xCarbamidomethyl [C11]		0.0137485	0.000525615	1	1	1	Q6Z3M0	Q6Z3M0 [315-333]	0	2006.03	High	High	0.000468	0.01179
FALSE	High	[R].TFVLTK.[E]			0.183944	0.007468	1	1	1	Q6Z3M0	Q6Z3M0 [256-261]	0	708.429	High	High	0.007418	0.1735
High	Master Protein	Q10M12	Ricin B-like lectin R40C1 OS=Oryza sativa subsp. japonica GN=R40C1 PE=1 SV=1	0	134.454	46.8391	13	35	13	1	348	38.798	6.8	High	109.361	13	Pistil2
Checked	Confidence	Annotated Sequence	Modifications	Modifications in Master Proteins	Qvality PEP	Qvality q-value	# Protein Groups	# Proteins	# PSMs	Master Protein Accessions	Positions in Master Proteins	# Missed Cleavages	Theo. MH+ [Da]	Found in Sample: [S8] F8: Sample	Confidence Sequest HT	Percolator q-Value Sequest HT	Percolator PEP Sequest HT
FALSE	High	[R].GGSVCLAPTNPRDEYQHWIK.[D]	1xCarbamidomethyl [C5]		0.00011408	0	1	4	1	Q10M12	Q10M12 [216-235]	1	2328.12	High	High	0	8.291e-05
FALSE	High	[R].HSNSIKDEEGYPAFALVNR.[V]			3.25419e-12	0	1	3	5	Q10M12	Q10M12 [239-257]	1	2147.05	High	High	0	1.266e-12
FALSE	High	[K].IKDEEGNPAFALVNK.[A]			4.08388e-11	0	1	4	4	Q10M12	Q10M12 [74-88]	1	1644.86	High	High	0	6.66e-09
FALSE	High	[K].LVPYNPGYQDESVLWTESR.[D]			1.26361e-11	0	1	2	4	Q10M12	Q10M12 [275-293]	0	2253.08	High	High	0	5.176e-12
FALSE	High	[K].ILPWGDEAYAGGSANAPR.[G]			1.9987e-10	0	1	4	4	Q10M12	Q10M12 [176-193]	0	1844.89	High	High	0	4.101e-08
FALSE	High	[R].ADEGYCVAVR.[E]	1xCarbamidomethyl [C6]		4.48511e-05	0	1	3	3	Q10M12	Q10M12 [37-46]	0	1139.51	High	High	0	3.131e-05
FALSE	High	[R].EGNVVLAPTNPR.[D]			0.000487147	0	1	3	2	Q10M12	Q10M12 [47-58]	0	1266.68	High	High	0	0.0003727
FALSE	High	[K].ADEGFSVTVR.[G]			0.000175513	0	1	4	2	Q10M12	Q10M12 [206-215]	0	1080.53	High	High	0	0.0001294
FALSE	High	[R].EGNVVLAPTNPRDEHQHWYK.[D]			1.17449e-07	0	1	3	3	Q10M12	Q10M12 [47-66]	1	2390.16	High	High	0	6.633e-08
FALSE	High	[K].LAPFNPEYPDESVLWTESGDVGK.[S]			3.79835e-09	0	1	4	1	Q10M12	Q10M12 [106-128]	0	2550.2	High	High	0	1.906e-09
FALSE	High	[K].LAPFNPEYPDESVLWTESGDVGK.[S]	2xOxidation [P6; P9]	Q10M12 2xOxidation [P111; P114]	7.71645e-05	0	1	4	1	Q10M12	Q10M12 [106-128]	0	2582.19	High	High	0	5.492e-05
FALSE	High	[R].GGSVCLAPTNPR.[D]	1xCarbamidomethyl [C5]		0.00210856	8.71916e-05	1	4	2	Q10M12	Q10M12 [216-227]	0	1228.61	High	High	7.258e-05	0.001697
FALSE	High	[R].DGTTVALWK.[W]			0.00323814	0.000162856	1	2	1	Q10M12	Q10M12 [326-334]	0	990.525	High	High	0.0001355	0.002634
FALSE	High	[RK].DEYQHWIK.[D]			0.00726457	0.000272066	1	5	1	Q10M12	Q10M12 [228-235]	0	1118.53	High	High	0.0002261	0.006108
FALSE	High	[K].LVPYNPGYQDESVLWTESR.[D]	2xOxidation [P3; P6]	Q10M12 2xOxidation [P277; P280]	0.236873	0.00952282	1	2	1	Q10M12	Q10M12 [275-293]	0	2285.07	High	High	0.009919	0.2256
High	Master Protein	Q2R2W2	14-3-3-like protein GF14-D OS=Oryza sativa subsp. japonica GN=GF14D PE=1 SV=1	0	132.895	56.2264	14	23	9	1	265	29.244	4.91	High	77.9613	14	Pistil2
Checked	Confidence	Annotated Sequence	Modifications	Modifications in Master Proteins	Qvality PEP	Qvality q-value	# Protein Groups	# Proteins	# PSMs	Master Protein Accessions	Positions in Master Proteins	# Missed Cleavages	Theo. MH+ [Da]	Found in Sample: [S8] F8: Sample	Confidence Sequest HT	Percolator q-Value Sequest HT	Percolator PEP Sequest HT
FALSE	High	[R].YEEMVEYMER.[V]			1.10993e-05	0	1	1	1	Q2R2W2	Q2R2W2 [24-33]	0	1378.57	High	High	0	7.421e-06
FALSE	High	[R].DNLTLWTSDANDDGGDEIK.[E]			1.47049e-11	0	1	1	1	Q2R2W2	Q2R2W2 [236-254]	0	2078.91	High	High	0	6.037e-12
FALSE	High	[K].AAQDIALADLAPTHPIR.[L]			1.78861e-12	0	2	3	3	Q6ZKC0; Q2R2W2	Q6ZKC0 [155-171]; Q2R2W2 [164-180]	0	1772.97	High	High	0	6.804e-13
FALSE	High	[R].DNLTLWTSDANDDGGDEIKEAAAPK.[E]			5.19879e-17	0	1	1	1	Q2R2W2	Q2R2W2 [236-260]	1	2646.22	High	High	0	1.367e-17
FALSE	High	[R].DNLTLWTSDANDDGGDEIKEAAAPKEPGDQ.[-]			1.18624e-13	0	1	1	1	Q2R2W2	Q2R2W2 [236-265]	2	3172.42	High	High	0	4.097e-14
FALSE	High	[R].AAGGASGGEELTVEER.[N]			4.75249e-11	0	1	1	2	Q2R2W2	Q2R2W2 [37-52]	0	1532.72	High	High	0	2.035e-11
FALSE	High	[K].DSTLIMQLLR.[D]			0.000326972	0	7	10	1	Q6ZKC0; Q5QNB8; Q84J55; Q2R2W2; Q0JCM0; Q06967; Q6EUP4	Q6ZKC0 [217-226]; Q5QNB8 [216-225]; Q84J55 [227-236]; Q2R2W2 [226-235]; Q0JCM0 [223-232]; Q06967 [222-231]; Q6EUP4 [223-232]	0	1189.66	High	High	0	0.0002457
FALSE	High	[K].DSTLIMQLLR.[D]	1xOxidation [M6]		4.85767e-05	0	7	10	2	Q6ZKC0; Q5QNB8; Q84J55; Q2R2W2; Q0JCM0; Q06967; Q6EUP4	Q6ZKC0 [217-226]; Q5QNB8 [216-225]; Q84J55 [227-236]; Q2R2W2 [226-235]; Q0JCM0 [223-232]; Q06967 [222-231]; Q6EUP4 [223-232]	0	1205.66	High	High	0	4.678e-05
FALSE	High	[-].MSPAEPTREESVYK.[A]	1xAcetyl [N-Term]	Q2R2W2 1xAcetyl [N-Term]	2.96591e-09	0	1	1	1	Q2R2W2	Q2R2W2 [1-14]	1	1665.78	High	High	0	1.478e-09
FALSE	High	[-].MSPAEPTREESVYK.[A]	1xAcetyl [N-Term]; 1xOxidation [P3]	Q2R2W2 1xAcetyl [N-Term]; 1xOxidation [P3]	4.72575e-06	0	1	1	1	Q2R2W2	Q2R2W2 [1-14]	1	1681.77	High	High	0	3.049e-06
FALSE	High	[R].IISSIEQKEEGR.[G]			3.56109e-07	0	1	1	2	Q2R2W2	Q2R2W2 [72-83]	1	1388.74	High	High	0	2.147e-07
FALSE	High	[R].IISSIEQKEEGRGNDAHAATIR.[S]			8.92125e-09	0	1	1	1	Q2R2W2	Q2R2W2 [72-93]	2	2395.23	High	High	0	4.599e-09
FALSE	High	[R].GKIEAELAR.[I]			0.0105248	0.000306147	1	1	2	Q2R2W2	Q2R2W2 [97-105]	1	986.563	High	High	0.002106	0.05695
FALSE	High	[R].NLLSVAYK.[N]			0.0131163	0.000525615	6	8	1	Q6ZKC0; Q84J55; Q2R2W2; Q0JCM0; Q06967; Q6EUP4	Q6ZKC0 [44-51]; Q84J55 [54-61]; Q2R2W2 [53-60]; Q0JCM0 [50-57]; Q06967 [49-56]; Q6EUP4 [50-57]	0	907.525	High	High	0.000468	0.01125
FALSE	High	[K].MKGDYHR.[Y]			0.0226592	0.000911286	4	6	1	Q6ZKC0; Q84J55; Q2R2W2; Q06967	Q6ZKC0 [125-131]; Q84J55 [135-141]; Q2R2W2 [134-140]; Q06967 [130-136]	1	906.425	High	High	0.0009088	0.01988
FALSE	High	[R].YLAEFK.[TS]			0.102095	0.00367995	7	10	2	Q6ZKC0; Q5QNB8; Q84J55; Q2R2W2; Q0JCM0; Q06967; Q6EUP4	Q6ZKC0 [132-137]; Q5QNB8 [131-136]; Q84J55 [142-147]; Q2R2W2 [141-146]; Q0JCM0 [138-143]; Q06967 [137-142]; Q6EUP4 [138-143]	0	770.408	High	High	0.00368	0.09769
High	Master Protein	P40392	Ras-related protein RIC1 OS=Oryza sativa subsp. japonica GN=RIC1 PE=2 SV=2	0	26.0035	35.6436	7	8	2	1	202	22.462	5.27	High	15.6668	7	Pistil2
Checked	Confidence	Annotated Sequence	Modifications	Modifications in Master Proteins	Qvality PEP	Qvality q-value	# Protein Groups	# Proteins	# PSMs	Master Protein Accessions	Positions in Master Proteins	# Missed Cleavages	Theo. MH+ [Da]	Found in Sample: [S8] F8: Sample	Confidence Sequest HT	Percolator q-Value Sequest HT	Percolator PEP Sequest HT
FALSE	High	[KR].LQIWDTAGQER.[F]			7.90339e-05	0	4	18	2	B9FXC5; Q0JQ62; Q7XHP7; P40392	B9FXC5 [60-70]; Q0JQ62 [59-69]; Q7XHP7 [66-76]; P40392 [59-69]	0	1316.66	High	High	0	5.658e-05
FALSE	High	[K].ILLIGDSGVGK.[S]			6.52599e-05	0	3	10	2	Q0JQ62; Q7XHP7; P40392	Q0JQ62 [11-21]; Q7XHP7 [18-28]; P40392 [11-21]	0	1071.64	High	High	0	4.621e-05
FALSE	High	[K].ALADEIGIPFLETSAK.[D]			1.319e-08	0	1	1	1	P40392	P40392 [138-153]	0	1674.89	High	High	0	6.933e-09
FALSE	High	[-].MNPEYDYLFK.[L]	1xAcetyl [N-Term]	Q0JQ62 1xAcetyl [N-Term]; P40392 1xAcetyl [N-Term]	1.10111e-05	0	2	3	1	Q0JQ62; P40392	Q0JQ62 [1-10]; P40392 [1-10]	0	1361.61	High	High	0	7.357e-06
FALSE	High	[K].AFMTMAGEIK.[N]			0.029934	0.00125076	1	1	1	P40392	P40392 [161-170]	0	1098.53	High	High	0.001188	0.02653
FALSE	High	[K].SCLLLR.[F]	1xCarbamidomethyl [C2]		0.120247	0.00434324	3	13	1	Q0JQ62; Q7XHP7; P40392	Q0JQ62 [22-27]; Q7XHP7 [29-34]; P40392 [22-27]	0	761.434	High	High	0.004152	0.1121
FALSE	High	[R].TITSSYYR.[G]			0.143164	0.00535939	2	7	1	Q0JQ62; P40392	Q0JQ62 [72-79]; P40392 [72-79]	0	990.489	High	High	0.00536	0.1346
FALSE	High	[-].MNPEYDYLFK.[L]	1xAcetyl [N-Term]; 1xOxidation [P3]	Q0JQ62 1xAcetyl [N-Term]; 1xOxidation [P3]; P40392 1xAcetyl [N-Term]; 1xOxidation [P3]	0.196498	0.00796423	2	3	1	Q0JQ62; P40392	Q0JQ62 [1-10]; P40392 [1-10]	0	1377.6	High	High	0.0083	0.1858
High	Master Protein	Q0JQ62	Os01g0179700 protein OS=Oryza sativa subsp. japonica GN=Os01g0179700 PE=2 SV=1	0	22.2098	30.5419	6	7	1	1	203	22.506	5.71	High	13.2447	6	Pistil2
Checked	Confidence	Annotated Sequence	Modifications	Modifications in Master Proteins	Qvality PEP	Qvality q-value	# Protein Groups	# Proteins	# PSMs	Master Protein Accessions	Positions in Master Proteins	# Missed Cleavages	Theo. MH+ [Da]	Found in Sample: [S8] F8: Sample	Confidence Sequest HT	Percolator q-Value Sequest HT	Percolator PEP Sequest HT
FALSE	High	[KR].LQIWDTAGQER.[F]			7.90339e-05	0	4	18	2	B9FXC5; Q0JQ62; Q7XHP7; P40392	B9FXC5 [60-70]; Q0JQ62 [59-69]; Q7XHP7 [66-76]; P40392 [59-69]	0	1316.66	High	High	0	5.658e-05
FALSE	High	[K].ILLIGDSGVGK.[S]			6.52599e-05	0	3	10	2	Q0JQ62; Q7XHP7; P40392	Q0JQ62 [11-21]; Q7XHP7 [18-28]; P40392 [11-21]	0	1071.64	High	High	0	4.621e-05
FALSE	High	[K].AFADEMGIPFMETSAK.[N]			1.82832e-06	0	1	2	1	Q0JQ62	Q0JQ62 [138-153]	0	1744.79	High	High	0	1.144e-06
FALSE	High	[-].MNPEYDYLFK.[L]	1xAcetyl [N-Term]	Q0JQ62 1xAcetyl [N-Term]; P40392 1xAcetyl [N-Term]	1.10111e-05	0	2	3	1	Q0JQ62; P40392	Q0JQ62 [1-10]; P40392 [1-10]	0	1361.61	High	High	0	7.357e-06
FALSE	High	[K].SCLLLR.[F]	1xCarbamidomethyl [C2]		0.120247	0.00434324	3	13	1	Q0JQ62; Q7XHP7; P40392	Q0JQ62 [22-27]; Q7XHP7 [29-34]; P40392 [22-27]	0	761.434	High	High	0.004152	0.1121
FALSE	High	[R].TITSSYYR.[G]			0.143164	0.00535939	2	7	1	Q0JQ62; P40392	Q0JQ62 [72-79]; P40392 [72-79]	0	990.489	High	High	0.00536	0.1346
FALSE	High	[-].MNPEYDYLFK.[L]	1xAcetyl [N-Term]; 1xOxidation [P3]	Q0JQ62 1xAcetyl [N-Term]; 1xOxidation [P3]; P40392 1xAcetyl [N-Term]; 1xOxidation [P3]	0.196498	0.00796423	2	3	1	Q0JQ62; P40392	Q0JQ62 [1-10]; P40392 [1-10]	0	1377.6	High	High	0.0083	0.1858
High	Master Protein	Q06967	14-3-3-like protein GF14-F OS=Oryza sativa subsp. japonica GN=GF14F PE=1 SV=2	0	183.94	70.7692	20	39	13	1	260	29.16	4.88	High	131.513	20	Pistil2
Checked	Confidence	Annotated Sequence	Modifications	Modifications in Master Proteins	Qvality PEP	Qvality q-value	# Protein Groups	# Proteins	# PSMs	Master Protein Accessions	Positions in Master Proteins	# Missed Cleavages	Theo. MH+ [Da]	Found in Sample: [S8] F8: Sample	Confidence Sequest HT	Percolator q-Value Sequest HT	Percolator PEP Sequest HT
FALSE	High	[R].DNLTLWTSDNAEDGGDEIK.[E]			2.47021e-11	0	1	1	1	Q06967	Q06967 [232-250]	0	2092.93	High	High	0	1.034e-11
FALSE	High	[R].DNLTLWTSDNAEDGGDEIKEAAKPEGEGH.[-]			1.43665e-13	0	1	1	1	Q06967	Q06967 [232-260]	1	3098.38	High	High	0	5.013e-14
FALSE	High	[K].SAQDIALADLPTTHPIR.[L]			5.33373e-10	0	1	1	5	Q06967	Q06967 [160-176]	0	1818.97	High	High	0	2.504e-10
FALSE	High	[R].YEEMVEFMEK.[V]			4.19262e-06	0	4	5	1	Q84J55; Q0JCM0; Q06967; Q6EUP4	Q84J55 [26-35]; Q0JCM0 [25-34]; Q06967 [24-33]; Q6EUP4 [25-34]	0	1334.56	High	High	0	2.709e-06
FALSE	High	[K].DSTLIMQLLR.[D]			0.000326972	0	7	10	1	Q6ZKC0; Q5QNB8; Q84J55; Q2R2W2; Q0JCM0; Q06967; Q6EUP4	Q6ZKC0 [217-226]; Q5QNB8 [216-225]; Q84J55 [227-236]; Q2R2W2 [226-235]; Q0JCM0 [223-232]; Q06967 [222-231]; Q6EUP4 [223-232]	0	1189.66	High	High	0	0.0002457
FALSE	High	[K].DSTLIMQLLR.[D]	1xOxidation [M6]		4.85767e-05	0	7	10	2	Q6ZKC0; Q5QNB8; Q84J55; Q2R2W2; Q0JCM0; Q06967; Q6EUP4	Q6ZKC0 [217-226]; Q5QNB8 [216-225]; Q84J55 [227-236]; Q2R2W2 [226-235]; Q0JCM0 [223-232]; Q06967 [222-231]; Q6EUP4 [223-232]	0	1205.66	High	High	0	4.678e-05
FALSE	High	[R].IISSIEQKEESR.[G]			2.45794e-08	0	3	3	2	Q0JCM0; Q06967; Q6EUP4	Q0JCM0 [69-80]; Q06967 [68-79]; Q6EUP4 [69-80]	1	1418.75	High	High	0	1.314e-08
FALSE	High	[R].KEAAENTLVAYK.[S]			4.74936e-09	0	1	1	2	Q06967	Q06967 [148-159]	1	1336.71	High	High	0	2.395e-09
FALSE	High	[K].EESRGNEAYVASIK.[E]			1.70162e-06	0	1	1	1	Q06967	Q06967 [76-89]	1	1552.76	High	High	0	1.06e-06
FALSE	High	[K].LLDSHLVPSATAAESK.[V]			1.7527e-11	0	1	1	4	Q06967	Q06967 [109-124]	0	1638.87	High	High	0	7.276e-12
FALSE	High	[R].GNEAYVASIKEYR.[S]			1.82832e-06	0	1	1	1	Q06967	Q06967 [80-92]	1	1499.75	High	High	0	1.146e-06
FALSE	High	[K].LLDSHLVPSATAAESK.[V]	1xOxidation [P8]	Q06967 1xOxidation [P116]	8.49856e-07	0	1	1	1	Q06967	Q06967 [109-124]	0	1654.86	High	High	0	5.161e-07
FALSE	High	[R].IISSIEQKEESRGNEAYVASIK.[E]			1.70274e-08	0	1	1	2	Q06967	Q06967 [68-89]	2	2451.27	High	High	0	1.18e-07
FALSE	High	[K].EAAENTLVAYK.[S]			5.38863e-05	0	1	1	1	Q06967	Q06967 [149-159]	0	1208.62	High	High	0	3.809e-05
FALSE	High	[-].MSPAEASREENVYMAK.[L]	1xAcetyl [N-Term]; 1xOxidation [P3]	Q06967 1xAcetyl [N-Term]; 1xOxidation [P3]	7.68913e-06	0	1	1	1	Q06967	Q06967 [1-16]	1	1870.83	High	High	0	5.069e-06
FALSE	High	[-].MSPAEASREENVYMAK.[L]	1xAcetyl [N-Term]	Q06967 1xAcetyl [N-Term]	1.51164e-10	0	1	1	1	Q06967	Q06967 [1-16]	1	1854.84	High	High	0	6.754e-11
FALSE	High	[-].MSPAEASREENVYMAK.[L]			0.000475634	0	1	1	1	Q06967	Q06967 [1-16]	1	1812.83	High	High	0	0.0003613
FALSE	High	[K].TTDVGELTVEER.[N]			1.14671e-07	0	1	1	2	Q06967	Q06967 [37-48]	0	1348.66	High	High	0	6.506e-08
FALSE	High	[R].GNEAYVASIK.[E]			0.000811306	4.53337e-05	1	1	2	Q06967	Q06967 [80-89]	0	1051.54	High	High	3.788e-05	0.0006296
FALSE	High	[R].SRIETELSK.[I]			0.00376511	0.000162856	1	1	1	Q06967	Q06967 [93-101]	1	1062.58	High	High	0.0001355	0.003093
FALSE	High	[R].NLLSVAYK.[N]			0.0131163	0.000525615	6	8	1	Q6ZKC0; Q84J55; Q2R2W2; Q0JCM0; Q06967; Q6EUP4	Q6ZKC0 [44-51]; Q84J55 [54-61]; Q2R2W2 [53-60]; Q0JCM0 [50-57]; Q06967 [49-56]; Q6EUP4 [50-57]	0	907.525	High	High	0.000468	0.01125
FALSE	High	[K].ICDGILK.[L]	1xCarbamidomethyl [C2]		0.0158307	0.000591768	4	5	2	Q6ZKC0; Q0JCM0; Q06967; Q6EUP4	Q6ZKC0 [97-103]; Q0JCM0 [103-109]; Q06967 [102-108]; Q6EUP4 [103-109]	0	818.444	High	High	0.001018	0.02279
FALSE	High	[K].MKGDYHR.[Y]			0.0226592	0.000911286	4	6	1	Q6ZKC0; Q84J55; Q2R2W2; Q06967	Q6ZKC0 [125-131]; Q84J55 [135-141]; Q2R2W2 [134-140]; Q06967 [130-136]	1	906.425	High	High	0.0009088	0.01988
FALSE	High	[R].YLAEFK.[TS]			0.102095	0.00367995	7	10	2	Q6ZKC0; Q5QNB8; Q84J55; Q2R2W2; Q0JCM0; Q06967; Q6EUP4	Q6ZKC0 [132-137]; Q5QNB8 [131-136]; Q84J55 [142-147]; Q2R2W2 [141-146]; Q0JCM0 [138-143]; Q06967 [137-142]; Q6EUP4 [138-143]	0	770.408	High	High	0.00368	0.09769
High	Master Protein	Q6ZAX5	Os08g0269700 protein OS=Oryza sativa subsp. japonica GN=Os08g0269700 PE=2 SV=1	0	25.041	21.3235	1	4	1	1	136	14.179	10.49	High	13.6342	1	Anther1
Checked	Confidence	Annotated Sequence	Modifications	Modifications in Master Proteins	Qvality PEP	Qvality q-value	# Protein Groups	# Proteins	# PSMs	Master Protein Accessions	Positions in Master Proteins	# Missed Cleavages	Theo. MH+ [Da]	Found in Sample: [S1] F1: Sample	Confidence Sequest HT	Percolator q-Value Sequest HT	Percolator PEP Sequest HT
FALSE	High	[K].GGSTGGGSTGGTTGGASNVNSGPADTRPR.[K]	1xOxidation [P23]	Q6ZAX5 1xOxidation [P99]	1.29603e-11	0	1	1	1	Q6ZAX5	Q6ZAX5 [77-105]	0	2549.16	High	High	0	4.707e-12
FALSE	High	[K].GGSTGGGSTGGTTGGASNVNSGPADTRPR.[K]			1.47747e-07	0	1	1	3	Q6ZAX5	Q6ZAX5 [77-105]	0	2533.16	High	High	0	1.731e-07
High	Master Protein	Q6Z2M1	Fibroin heavy chain-like protein OS=Oryza sativa subsp. japonica GN=Os02g0127100 PE=4 SV=1	0	53.4331	55.2301	6	13	6	1	239	19.422	8.85	High	17.8832	6	Anther1
Checked	Confidence	Annotated Sequence	Modifications	Modifications in Master Proteins	Qvality PEP	Qvality q-value	# Protein Groups	# Proteins	# PSMs	Master Protein Accessions	Positions in Master Proteins	# Missed Cleavages	Theo. MH+ [Da]	Found in Sample: [S1] F1: Sample	Confidence Sequest HT	Percolator q-Value Sequest HT	Percolator PEP Sequest HT
FALSE	High	[K].AAIGVGAGAGAGAGAGVGAGAK.[A]			3.15989e-09	0	1	1	3	Q6Z2M1	Q6Z2M1 [87-108]	0	1610.86	High	High	0	1.42e-09
FALSE	High	[K].EACGGAATDGHAPAAGAGAGAGAGAAVGAGAK.[A]	1xOxidation [P13]; 1xCarbamidomethyl [C3]	Q6Z2M1 1xOxidation [P67]	0.000375712	0	1	1	2	Q6Z2M1	Q6Z2M1 [55-86]	0	2566.17	High	High	0	0.0002664
FALSE	High	[K].AAIGAGAGAGAGVGAGAK.[A]			1.17978e-08	0	1	1	2	Q6Z2M1	Q6Z2M1 [181-198]	0	1326.71	High	High	0	5.571e-09
FALSE	High	[K].VAGAAEGAAGAAPK.[V]	1xOxidation [P13]	Q6Z2M1 1xOxidation [P235]	6.99183e-09	0	1	1	1	Q6Z2M1	Q6Z2M1 [223-236]	0	1156.6	High	High	0	3.24e-09
FALSE	High	[K].VAGAAEGAAGAAPK.[V]			1.67918e-08	0	1	1	1	Q6Z2M1	Q6Z2M1 [223-236]	0	1140.6	High	High	0	8.068e-09
FALSE	High	[K].AAIGAGTGAGAGAGAGAGVGAGAK.[A]			2.16607e-06	0	1	1	3	Q6Z2M1	Q6Z2M1 [109-132]	0	1740.9	High	High	0	1.257e-06
FALSE	High	[K].AAIGAGAGAGAGVGAAIGAGAK.[A]			0.0174609	0.00031771	1	1	1	Q6Z2M1	Q6Z2M1 [159-180]	0	1638.89	High	High	0.0002552	0.01442
High	Master Protein	A3AYZ5	Uncharacterized protein OS=Oryza sativa subsp. japonica GN=OsJ_16760 PE=3 SV=1	0	8.89374	20.5357	2	4	2	1	112	12.157	9.64	High	1.61433	2	Anther1
Checked	Confidence	Annotated Sequence	Modifications	Modifications in Master Proteins	Qvality PEP	Qvality q-value	# Protein Groups	# Proteins	# PSMs	Master Protein Accessions	Positions in Master Proteins	# Missed Cleavages	Theo. MH+ [Da]	Found in Sample: [S1] F1: Sample	Confidence Sequest HT	Percolator q-Value Sequest HT	Percolator PEP Sequest HT
FALSE	High	[R].TDLIAYLK.[E]			0.00646513	0	1	1	2	A3AYZ5	A3AYZ5 [101-108]	0	936.54	High	High	0	0.005121
FALSE	High	[R].QSGTTPGYAYSTANK.[N]	1xOxidation [P6]	A3AYZ5 1xOxidation [P53]	0.00737529	0	1	2	1	A3AYZ5	A3AYZ5 [48-62]	0	1561.71	High	High	0	0.005885
FALSE	High	[R].QSGTTPGYAYSTANK.[N]			6.39261e-05	0	1	2	1	A3AYZ5	A3AYZ5 [48-62]	0	1545.72	High	High	0	4.238e-05
High	Master Protein	Q0J3D9	Coatomer subunit alpha-3 OS=Oryza sativa subsp. japonica GN=Os09g0127800 PE=2 SV=1	0	9.33146	3.53038	4	4	2	1	1218	136.478	6.89	High	1.98448	4	Anther1
Checked	Confidence	Annotated Sequence	Modifications	Modifications in Master Proteins	Qvality PEP	Qvality q-value	# Protein Groups	# Proteins	# PSMs	Master Protein Accessions	Positions in Master Proteins	# Missed Cleavages	Theo. MH+ [Da]	Found in Sample: [S1] F1: Sample	Confidence Sequest HT	Percolator q-Value Sequest HT	Percolator PEP Sequest HT
FALSE	High	[K].TVSPADDILR.[L]			0.00244014	0	1	2	1	Q0J3D9	Q0J3D9 [171-180]	0	1086.58	High	High	0	0.001867
FALSE	High	[K].GWSESASPNVR.[G]			0.00630488	0	2	8	1	Q9AUR7; Q0J3D9	Q9AUR7 [983-993]; Q0J3D9 [983-993]	0	1189.56	High	High	0	0.004985
FALSE	High	[K].NFATAEHFAR.[M]			0.00230574	0	2	7	1	Q9AUR7; Q0J3D9	Q9AUR7 [1112-1121]; Q0J3D9 [1112-1121]	0	1163.56	High	High	0	0.001755
FALSE	High	[R].LILGELQAPAVK.[Y]	1xOxidation [P9]	Q0J3D9 1xOxidation [P491]	0.033776	0.00169116	1	2	1	Q0J3D9	Q0J3D9 [483-494]	0	1267.76	High	High	0.002019	0.02854
High	Master Protein	Q10A30	Fructose-bisphosphate aldolase 2, cytoplasmic OS=Oryza sativa subsp. japonica GN=FBA2 PE=2 SV=1	0	51.8235	25.6983	11	19	4	1	358	38.681	6.98	High	27.2655	11	Anther1
Checked	Confidence	Annotated Sequence	Modifications	Modifications in Master Proteins	Qvality PEP	Qvality q-value	# Protein Groups	# Proteins	# PSMs	Master Protein Accessions	Positions in Master Proteins	# Missed Cleavages	Theo. MH+ [Da]	Found in Sample: [S1] F1: Sample	Confidence Sequest HT	Percolator q-Value Sequest HT	Percolator PEP Sequest HT
FALSE	High	[K].TKDGKPFVDVLK.[E]			0.000189018	0	3	4	1	P17784; Q10A30; Q5N725	P17784 [83-94]; Q10A30 [83-94]; Q5N725 [83-94]	1	1346.77	High	High	0	0.0001307
FALSE	High	[K].EAGALPGIK.[V]			0.00705857	0	1	1	1	Q10A30	Q10A30 [95-103]	0	855.493	High	High	0	0.005614
FALSE	High	[K].GILAADESTGTIGKR.[LF]			3.40166e-08	0	3	7	2	P17784; Q10A30; Q5N725	P17784 [25-39]; Q10A30 [25-39]; Q5N725 [25-39]	1	1488.8	High	High	0	1.674e-08
FALSE	High	[K].VAPEVIAEYTVR.[T]			0.000214412	0	1	1	1	Q10A30	Q10A30 [238-249]	0	1346.73	High	High	0	0.0001486
FALSE	High	[K].VAPEVIAEYTVR.[T]	1xOxidation [P3]	Q10A30 1xOxidation [P240]	0.00040779	0	1	1	2	Q10A30	Q10A30 [238-249]	0	1362.73	High	High	0	0.0002903
FALSE	High	[K].KVAPEVIAEYTVR.[T]			0.00229128	0	1	1	1	Q10A30	Q10A30 [237-249]	1	1474.83	High	High	0	0.001747
FALSE	High	[K].DGKPFVDVLK.[E]			0.0019331	0	3	4	3	P17784; Q10A30; Q5N725	P17784 [85-94]; Q10A30 [85-94]; Q5N725 [85-94]	0	1117.63	High	High	0	0.003272
FALSE	High	[R].FASINVENVEDNRR.[A]			0.0013	0	1	1	1	Q10A30	Q10A30 [40-53]	1	1662.82	High	High	0	0.0009682
FALSE	High	[K].GILAADESTGTIGK.[R]			5.0407e-06	0	3	7	2	P17784; Q10A30; Q5N725	P17784 [25-38]; Q10A30 [25-38]; Q5N725 [25-38]	0	1332.7	High	High	0	3.029e-06
FALSE	High	[RK].NAAYIGTPGK.[G]			4.43515e-05	0	3	5	3	P17784; Q10A30; Q5N725	P17784 [15-24]; Q10A30 [15-24]; Q5N725 [15-24]	0	991.521	High	High	0	2.902e-05
FALSE	High	[K].ANSEATLGTYK.[G]			0.0179001	0.00031771	2	2	1	P17784; Q10A30	P17784 [328-338]; Q10A30 [328-338]	0	1154.57	High	High	0.0002552	0.01481
FALSE	High	[R].ALQQSTLK.[AK]			0.0354661	0.00169116	3	6	2	P17784; Q10A30; Q5N725	P17784 [299-306]; Q10A30 [299-306]; Q5N725 [299-306]	0	888.515	High	High	0.002019	0.03018
High	Master Protein	Q06967	14-3-3-like protein GF14-F OS=Oryza sativa subsp. japonica GN=GF14F PE=1 SV=2	0	63.9	36.1538	10	21	6	1	260	29.16	4.88	High	31.688	10	Anther1
Checked	Confidence	Annotated Sequence	Modifications	Modifications in Master Proteins	Qvality PEP	Qvality q-value	# Protein Groups	# Proteins	# PSMs	Master Protein Accessions	Positions in Master Proteins	# Missed Cleavages	Theo. MH+ [Da]	Found in Sample: [S1] F1: Sample	Confidence Sequest HT	Percolator q-Value Sequest HT	Percolator PEP Sequest HT
FALSE	High	[K].TTDVGELTVEER.[N]			1.63112e-06	0	1	1	2	Q06967	Q06967 [37-48]	0	1348.66	High	High	0	9.342e-07
FALSE	High	[K].LLDSHLVPSATAAESK.[V]	1xOxidation [P8]	Q06967 1xOxidation [P116]	0.00018086	0	1	1	1	Q06967	Q06967 [109-124]	0	1654.86	High	High	0	0.0001249
FALSE	High	[K].LLDSHLVPSATAAESK.[V]			6.73234e-09	0	1	1	4	Q06967	Q06967 [109-124]	0	1638.87	High	High	0	3.114e-09
FALSE	High	[K].SAQDIALADLPTTHPIR.[L]			1.2e-07	0	1	1	3	Q06967	Q06967 [160-176]	0	1818.97	High	High	0	6.203e-08
FALSE	High	[K].EAAENTLVAYK.[S]			3.57961e-05	0	1	1	2	Q06967	Q06967 [149-159]	0	1208.62	High	High	0	2.682e-05
FALSE	High	[R].NLLSVAYK.[N]			0.00369618	0	6	8	3	Q6ZKC0; Q84J55; Q2R2W2; Q0JCM0; Q06967; Q6EUP4	Q6ZKC0 [44-51]; Q84J55 [54-61]; Q2R2W2 [53-60]; Q0JCM0 [50-57]; Q06967 [49-56]; Q6EUP4 [50-57]	0	907.525	High	High	0.0002552	0.01507
FALSE	High	[R].IISSIEQKEESR.[G]			2.36138e-05	0	3	3	2	Q0JCM0; Q06967; Q6EUP4	Q0JCM0 [69-80]; Q06967 [68-79]; Q6EUP4 [69-80]	1	1418.75	High	High	0	5.205e-05
FALSE	High	[K].MKGDYHR.[Y]			0.000979108	0	4	6	1	Q6ZKC0; Q84J55; Q2R2W2; Q06967	Q6ZKC0 [125-131]; Q84J55 [135-141]; Q2R2W2 [134-140]; Q06967 [130-136]	1	906.425	High	High	0	0.0007202
FALSE	High	[R].GNEAYVASIK.[E]			0.000511642	0	1	1	1	Q06967	Q06967 [80-89]	0	1051.54	High	High	0	0.0003667
FALSE	High	[R].KEAAENTLVAYK.[S]			8.00119e-07	0	1	1	1	Q06967	Q06967 [148-159]	1	1336.71	High	High	0	4.474e-07
FALSE	High	[R].IISSIEQK.[E]			0.0162059	0.00031771	4	4	1	Q2R2W2; Q0JCM0; Q06967; Q6EUP4	Q2R2W2 [72-79]; Q0JCM0 [69-76]; Q06967 [68-75]; Q6EUP4 [69-76]	0	917.53	High	High	0.0002552	0.01335
High	Master Protein	Q6ZAX5	Os08g0269700 protein OS=Oryza sativa subsp. japonica GN=Os08g0269700 PE=2 SV=1	0	28.0161	21.3235	1	3	1	1	136	14.179	10.49	High	12.8057	1	Anther2
Checked	Confidence	Annotated Sequence	Modifications	Modifications in Master Proteins	Qvality PEP	Qvality q-value	# Protein Groups	# Proteins	# PSMs	Master Protein Accessions	Positions in Master Proteins	# Missed Cleavages	Theo. MH+ [Da]	Found in Sample: [S2] F2: Sample	Confidence Sequest HT	Percolator q-Value Sequest HT	Percolator PEP Sequest HT
FALSE	High	[K].GGSTGGGSTGGTTGGASNVNSGPADTRPR.[K]			5.0875e-13	0	1	1	2	Q6ZAX5	Q6ZAX5 [77-105]	0	2533.16	High	High	0	3.272e-13
FALSE	High	[K].GGSTGGGSTGGTTGGASNVNSGPADTRPR.[K]	1xOxidation [P23]	Q6ZAX5 1xOxidation [P99]	5.22224e-16	0	1	1	1	Q6ZAX5	Q6ZAX5 [77-105]	0	2549.16	High	High	0	2.945e-16
High	Master Protein	Q9LWS2	60S ribosomal protein L13 OS=Oryza sativa subsp. japonica GN=Os06g0115500 PE=2 SV=1	0	11.5139	23.0769	3	4	2	1	208	24.039	10.99	High	4.62341	3	Anther2
Checked	Confidence	Annotated Sequence	Modifications	Modifications in Master Proteins	Qvality PEP	Qvality q-value	# Protein Groups	# Proteins	# PSMs	Master Protein Accessions	Positions in Master Proteins	# Missed Cleavages	Theo. MH+ [Da]	Found in Sample: [S2] F2: Sample	Confidence Sequest HT	Percolator q-Value Sequest HT	Percolator PEP Sequest HT
FALSE	High	[K].AGDSTPEELATATQVQGDYMPITR.[G]			0.000690193	0	1	1	1	Q9LWS2	Q9LWS2 [135-158]	0	2551.2	High	High	0	0.0006564
FALSE	High	[K].KFAPTIGISVDHR.[R]	1xOxidation [P4]	Q9LWS2 1xOxidation [P91]	0.000873608	0	1	1	1	Q9LWS2	Q9LWS2 [88-100]	1	1456.79	High	High	0	0.0008382
FALSE	High	[R].SLEGLQANVQR.[L]			6.38129e-06	0	2	4	2	Q7XJB4; Q9LWS2	Q7XJB4 [105-115]; Q9LWS2 [105-115]	0	1214.65	High	High	0	5.566e-06
High	Master Protein	Q6Z2M1	Fibroin heavy chain-like protein OS=Oryza sativa subsp. japonica GN=Os02g0127100 PE=4 SV=1	0	42.5908	66.1088	7	12	7	1	239	19.422	8.85	High	18.8426	7	Anther2
Checked	Confidence	Annotated Sequence	Modifications	Modifications in Master Proteins	Qvality PEP	Qvality q-value	# Protein Groups	# Proteins	# PSMs	Master Protein Accessions	Positions in Master Proteins	# Missed Cleavages	Theo. MH+ [Da]	Found in Sample: [S2] F2: Sample	Confidence Sequest HT	Percolator q-Value Sequest HT	Percolator PEP Sequest HT
FALSE	High	[K].AAIGAGAGVGAGAGAGAGAAVGAGAK.[A]			0.000704278	0	1	1	1	Q6Z2M1	Q6Z2M1 [133-158]	0	1880.99	High	High	0	0.0006716
FALSE	High	[K].AAIGAGAGAGAGVGAAIGAGAK.[A]			0.00256171	0	1	1	1	Q6Z2M1	Q6Z2M1 [159-180]	0	1638.89	High	High	0	0.002502
FALSE	High	[K].AAIGAGTGAGAGAGAGAGVGAGAK.[A]			8.32028e-05	0	1	1	2	Q6Z2M1	Q6Z2M1 [109-132]	0	1740.9	High	High	0	7.627e-05
FALSE	High	[K].AAIGVGAGAGAGAGAGVGAGAK.[A]			5.40093e-08	0	1	1	2	Q6Z2M1	Q6Z2M1 [87-108]	0	1610.86	High	High	0	4.296e-08
FALSE	High	[K].AAIGAGAGAGAGVGAGAK.[A]			2.22041e-05	0	1	1	3	Q6Z2M1	Q6Z2M1 [181-198]	0	1326.71	High	High	0	2.693e-05
FALSE	High	[K].VAGAAEGAAGAAPK.[V]	1xOxidation [P13]	Q6Z2M1 1xOxidation [P235]	4.52134e-09	0	1	1	1	Q6Z2M1	Q6Z2M1 [223-236]	0	1156.6	High	High	0	3.454e-09
FALSE	High	[K].VAGAAEGAAGAAPK.[V]			1.62716e-08	0	1	1	1	Q6Z2M1	Q6Z2M1 [223-236]	0	1140.6	High	High	0	1.269e-08
FALSE	High	[K].EACGGAATDGHAPAAGAGAGAGAGAAVGAGAK.[A]	1xOxidation [P13]; 1xCarbamidomethyl [C3]	Q6Z2M1 1xOxidation [P67]	0.0308911	0.00382173	1	1	1	Q6Z2M1	Q6Z2M1 [55-86]	0	2566.17	High	High	0.004033	0.03165
High	Master Protein	Q40638	Expansin-B1 OS=Oryza sativa subsp. japonica GN=EXPB1a PE=1 SV=2	0	61.8826	47.191	14	22	13	1	267	28.608	6.76	High	24.8708	14	Anther2
Checked	Confidence	Annotated Sequence	Modifications	Modifications in Master Proteins	Qvality PEP	Qvality q-value	# Protein Groups	# Proteins	# PSMs	Master Protein Accessions	Positions in Master Proteins	# Missed Cleavages	Theo. MH+ [Da]	Found in Sample: [S2] F2: Sample	Confidence Sequest HT	Percolator q-Value Sequest HT	Percolator PEP Sequest HT
FALSE	High	[K].AGIIDTQFR.[R]			0.0001526	0	1	2	1	Q40638	Q40638 [150-158]	0	1020.55	High	High	0	0.0001416
FALSE	High	[K].YVAGDGDVVEVEIK.[E]			5.39175e-06	0	1	4	1	Q40638	Q40638 [189-202]	0	1492.75	High	High	0	4.689e-06
FALSE	High	[K].YVAGDGDVVEVEIKEK.[G]			1.22291e-09	0	1	4	3	Q40638	Q40638 [189-204]	1	1749.89	High	High	0	9.105e-10
FALSE	High	[R].IDTPKPLKGPFSVR.[V]			2.63242e-07	0	1	3	3	Q40638	Q40638 [222-235]	1	1554.9	High	High	0	2.158e-07
FALSE	High	[K].ASNPNYLALLVK.[Y]			4.15579e-05	0	1	2	1	Q40638	Q40638 [177-188]	0	1302.74	High	High	0	3.757e-05
FALSE	High	[K].DGKGCGSCFEIK.[C]	2xCarbamidomethyl [C5; C8]		4.72355e-05	0	1	3	2	Q40638	Q40638 [88-99]	1	1357.59	High	High	0.0009391	0.007654
FALSE	High	[R].KAGIIDTQFR.[R]			0.0012149	0	1	2	2	Q40638	Q40638 [149-158]	1	1148.64	High	High	0	0.001167
FALSE	High	[R].VTTEGGEKIIAEDAIPDGWK.[A]			0.00560493	0.000732203	1	3	1	Q40638	Q40638 [236-255]	1	2129.08	High	High	0.0006344	0.005546
FALSE	High	[K].GCGSCFEIK.[C]	2xCarbamidomethyl [C2; C5]		0.00587267	0.000732203	1	3	2	Q40638	Q40638 [91-99]	0	1057.44	High	High	0.0006344	0.005839
FALSE	High	[K].ATWYGAPK.[G]	1xOxidation [P7]	Q40638 1xOxidation [P52]	0.0195719	0.002512	1	1	1	Q40638	Q40638 [46-53]	0	909.446	High	High	0.002152	0.01987
FALSE	High	[K].ESWGAIWR.[I]			0.0295196	0.00367676	1	3	1	Q40638	Q40638 [214-221]	0	1004.49	High	High	0.00392	0.03028
FALSE	High	[K].ATWYGAPK.[G]			0.0329585	0.00396961	1	1	1	Q40638	Q40638 [46-53]	0	893.452	High	High	0.004155	0.03388
FALSE	High	[K].ALKESWGAIWR.[I]			0.0544013	0.00681556	1	3	1	Q40638	Q40638 [211-221]	1	1316.71	High	High	0.006472	0.05592
FALSE	High	[K].APFLGMNSCGNDPIFK.[D]	1xCarbamidomethyl [C9]		0.055451	0.00688453	2	5	1	Q40638; Q8H7T4	Q40638 [72-87]; Q8H7T4 [72-87]	0	1767.82	High	High	0.006519	0.05719
FALSE	High	[K].ITFHIEK.[A]			0.0714435	0.00902592	1	2	1	Q40638	Q40638 [170-176]	0	887.499	High	High	0.009243	0.07379
High	Master Protein	A0A0P0XT95	Os10g0351700 protein (Fragment) OS=Oryza sativa subsp. japonica GN=Os10g0351700 PE=4 SV=1	0	70.6252	31.8417	16	28	16	1	581	64.254	8.18	High	35.5513	16	Anther2
Checked	Confidence	Annotated Sequence	Modifications	Modifications in Master Proteins	Qvality PEP	Qvality q-value	# Protein Groups	# Proteins	# PSMs	Master Protein Accessions	Positions in Master Proteins	# Missed Cleavages	Theo. MH+ [Da]	Found in Sample: [S2] F2: Sample	Confidence Sequest HT	Percolator q-Value Sequest HT	Percolator PEP Sequest HT
FALSE	High	[R].FTVATFENEMK.[W]			0.00215139	0	1	7	2	A0A0P0XT95	A0A0P0XT95 [259-269]	0	1316.62	High	High	0	0.0021
FALSE	High	[K].GCYVMCLTDNSFK.[N]	2xCarbamidomethyl [C2; C6]		1.15675e-07	0	1	4	1	A0A0P0XT95	A0A0P0XT95 [495-507]	0	1594.67	High	High	0	9.382e-08
FALSE	High	[R].GHNVFWDDQNSQMK.[W]			3.87864e-11	0	1	3	3	A0A0P0XT95	A0A0P0XT95 [301-314]	0	1705.74	High	High	0	2.701e-11
FALSE	High	[K].WVTPLNLDQLK.[A]			3.52629e-06	0	1	3	1	A0A0P0XT95	A0A0P0XT95 [315-325]	0	1326.74	High	High	0	3.042e-06
FALSE	High	[K].NAILFMNEFNTLEQPGDPNPVPSK.[Y]			2.23542e-05	0	1	4	2	A0A0P0XT95	A0A0P0XT95 [380-403]	0	2672.3	High	High	0	1.992e-05
FALSE	High	[R].SALDTLAQLK.[L]			0.000713827	0	1	4	2	A0A0P0XT95	A0A0P0XT95 [440-449]	0	1059.6	High	High	0	0.0008474
FALSE	High	[R].AGFPFGNALTK.[E]			0.000552648	0	1	4	2	A0A0P0XT95	A0A0P0XT95 [233-243]	0	1122.59	High	High	0	0.0005239
FALSE	High	[R].ADSLSGAAVPSR.[S]			0.00233194	0	1	4	2	A0A0P0XT95	A0A0P0XT95 [87-98]	0	1130.58	High	High	0	0.002281
FALSE	High	[K].QIQSYPGNSALK.[L]			4.14543e-06	0	1	4	3	A0A0P0XT95	A0A0P0XT95 [410-421]	0	1305.68	High	High	0	2.192e-05
FALSE	High	[K].MKQIQSYPGNSALK.[L]			0.000114982	0	1	4	2	A0A0P0XT95	A0A0P0XT95 [408-421]	1	1564.82	High	High	0	0.0001061
FALSE	High	[K].LAQKYNIK.[IV]			0.00461855	0.000502531	1	4	1	A0A0P0XT95	A0A0P0XT95 [291-298]	1	977.578	High	High	0.0004354	0.004565
FALSE	High	[K].EILDLPAYEK.[W]			0.0119475	0.0014441	1	4	1	A0A0P0XT95	A0A0P0XT95 [244-253]	0	1190.63	High	High	0.001241	0.01203
FALSE	High	[K].NLPVGTLVDK.[L]			0.0138147	0.0014441	1	4	1	A0A0P0XT95	A0A0P0XT95 [508-517]	0	1055.61	High	High	0.001241	0.01391
FALSE	High	[K].FLEQVLR.[E]			0.0127632	0.0014441	1	4	2	A0A0P0XT95	A0A0P0XT95 [468-474]	0	904.525	High	High	0.001241	0.01288
FALSE	High	[K].LGVGLESHFSTPNIPYMR.[S]	1xOxidation [P15]	A0A0P0XT95 1xOxidation [P436]	0.0662335	0.00801507	1	4	1	A0A0P0XT95	A0A0P0XT95 [422-439]	0	2034.01	High	High	0.007736	0.06856
High	Master Protein	Q7XST8	OSJNBa0039K24.18 protein OS=Oryza sativa subsp. japonica GN=Os04g0689300 PE=2 SV=2	0	6.61225	3.4188	1	1	1	1	468	48.64	6.74	High	3.51079	1	Anther2
Checked	Confidence	Annotated Sequence	Modifications	Modifications in Master Proteins	Qvality PEP	Qvality q-value	# Protein Groups	# Proteins	# PSMs	Master Protein Accessions	Positions in Master Proteins	# Missed Cleavages	Theo. MH+ [Da]	Found in Sample: [S2] F2: Sample	Confidence Sequest HT	Percolator q-Value Sequest HT	Percolator PEP Sequest HT
FALSE	High	[K].LEKDDTTGTSPADTAK.[S]	1xOxidation [P11]	Q7XST8 1xOxidation [P430]	2.97197e-07	0	1	1	1	Q7XST8	Q7XST8 [420-435]	1	1665.78	High	High	0	2.442e-07
High	Master Protein	Q6H6C7	Phosphoglycerate kinase OS=Oryza sativa subsp. japonica GN=Os02g0169300 PE=2 SV=1	0	59.6223	41.2935	16	19	9	1	402	42.081	5.86	High	21.6304	16	Anther2
Checked	Confidence	Annotated Sequence	Modifications	Modifications in Master Proteins	Qvality PEP	Qvality q-value	# Protein Groups	# Proteins	# PSMs	Master Protein Accessions	Positions in Master Proteins	# Missed Cleavages	Theo. MH+ [Da]	Found in Sample: [S2] F2: Sample	Confidence Sequest HT	Percolator q-Value Sequest HT	Percolator PEP Sequest HT
FALSE	High	[R].ADLNVPLDDAQKITDDTR.[I]			3.03783e-09	0	1	1	1	Q6H6C7	Q6H6C7 [24-41]	1	1999.99	High	High	0	2.294e-09
FALSE	High	[R].ADLNVPLDDAQKITDDTR.[I]	1xOxidation [P6]	Q6H6C7 1xOxidation [P29]	0.00372869	0	1	1	1	Q6H6C7	Q6H6C7 [24-41]	1	2015.99	High	High	0	0.003681
FALSE	High	[R].ADLNVPLDDAQK.[I]			1.75381e-05	0	1	1	1	Q6H6C7	Q6H6C7 [24-35]	0	1298.66	High	High	0	1.555e-05
FALSE	High	[K].LAAALPEGGVLLLENVR.[F]			0.000839022	0	1	1	1	Q6H6C7	Q6H6C7 [106-122]	0	1735.01	High	High	0	0.0008013
FALSE	High	[K].ELDYLVGAVANPK.[K]			3.12872e-08	0	2	2	1	Q655T1; Q6H6C7	Q655T1 [179-191]; Q6H6C7 [179-191]	0	1388.74	High	High	0	2.473e-08
FALSE	High	[K].FAAGTDAIAK.[K]			0.00131705	0	2	2	1	Q655T1; Q6H6C7	Q655T1 [332-341]; Q6H6C7 [332-341]	0	964.51	High	High	0	0.001272
FALSE	High	[K].KLADLTTTK.[G]			0.00273949	0	1	1	1	Q6H6C7	Q6H6C7 [342-350]	1	990.583	High	High	0	0.002672
FALSE	High	[K].VILASHLGRPK.[G]			0.00164431	0	2	2	1	Q655T1; Q6H6C7	Q655T1 [59-69]; Q6H6C7 [59-69]	0	1190.74	High	High	0	0.001593
FALSE	High	[K].KPFAAIVGGSK.[V]			6.76332e-07	0	2	2	3	Q655T1; Q6H6C7	Q655T1 [192-202]; Q6H6C7 [192-202]	0	1074.63	High	High	0	5.677e-07
FALSE	High	[K].FAAGTDAIAKK.[L]			5.66629e-05	0	2	2	1	Q655T1; Q6H6C7	Q655T1 [332-342]; Q6H6C7 [332-342]	1	1092.6	High	High	0	5.152e-05
FALSE	High	[K].YSLKPLVPR.[L]			0.00542111	0.000732203	2	2	1	Q655T1; Q6H6C7	Q655T1 [75-83]; Q6H6C7 [75-83]	0	1072.65	High	High	0.0006344	0.005373
FALSE	High	[K].IGVIESLLAK.[V]			0.00904726	0.00109262	2	2	1	Q655T1; Q6H6C7	Q655T1 [207-216]; Q6H6C7 [207-216]	0	1042.65	High	High	0.0009391	0.009083
FALSE	High	[K].LADLTTTK.[G]			0.0118688	0.0014441	1	1	1	Q6H6C7	Q6H6C7 [343-350]	0	862.488	High	High	0.001241	0.01192
FALSE	High	[K].FLKPAVAGFLMQK.[E]			0.0159682	0.00221625	1	1	1	Q6H6C7	Q6H6C7 [166-178]	0	1449.83	High	High	0.001899	0.01614
FALSE	High	[K].GVSLLLPTDVVVADKFAADAESK.[T]			0.0342629	0.00411797	1	1	1	Q6H6C7	Q6H6C7 [262-284]	1	2345.26	High	High	0.004276	0.03509
FALSE	High	[K].GVSLLLPTDVVVADK.[F]			0.0415746	0.00539776	1	1	1	Q6H6C7	Q6H6C7 [262-276]	0	1525.88	High	High	0.005324	0.04275
FALSE	High	[K].TVAASAIPDGWMGLDVGPDAIK.[T]			0.0497505	0.00603857	1	1	1	Q6H6C7	Q6H6C7 [285-306]	0	2184.1	High	High	0.005826	0.05114
High	Master Protein	Q10A30	Fructose-bisphosphate aldolase 2, cytoplasmic OS=Oryza sativa subsp. japonica GN=FBA2 PE=2 SV=1	0	62.7551	36.8715	14	21	5	1	358	38.681	6.98	High	25.7382	14	Anther2
Checked	Confidence	Annotated Sequence	Modifications	Modifications in Master Proteins	Qvality PEP	Qvality q-value	# Protein Groups	# Proteins	# PSMs	Master Protein Accessions	Positions in Master Proteins	# Missed Cleavages	Theo. MH+ [Da]	Found in Sample: [S2] F2: Sample	Confidence Sequest HT	Percolator q-Value Sequest HT	Percolator PEP Sequest HT
FALSE	High	[K].KVAPEVIAEYTVR.[T]			0.000424968	0	1	1	2	Q10A30	Q10A30 [237-249]	1	1474.83	High	High	0	0.0004012
FALSE	High	[K].DGKPFVDVLK.[E]			0.0018809	0	3	4	2	P17784; Q10A30; Q5N725	P17784 [85-94]; Q10A30 [85-94]; Q5N725 [85-94]	0	1117.63	High	High	0	0.001826
FALSE	High	[K].GILAADESTGTIGK.[R]			8.97638e-07	0	3	7	2	P17784; Q10A30; Q5N725	P17784 [25-38]; Q10A30 [25-38]; Q5N725 [25-38]	0	1332.7	High	High	0	7.542e-07
FALSE	High	[R].FASINVENVEDNRR.[A]			0.00254457	0	1	1	1	Q10A30	Q10A30 [40-53]	1	1662.82	High	High	0	0.002481
FALSE	High	[K].VAPEVIAEYTVR.[T]	1xOxidation [P3]	Q10A30 1xOxidation [P240]	7.156e-06	0	1	1	1	Q10A30	Q10A30 [238-249]	0	1362.73	High	High	0	6.249e-06
FALSE	High	[R].CAYVSEVVLAACYK.[A]	2xCarbamidomethyl [C1; C12]		0.00302941	0	2	2	1	P17784; Q10A30	P17784 [197-210]; Q10A30 [197-210]	0	1632.78	High	High	0	0.002969
FALSE	High	[K].GILAADESTGTIGKR.[LF]			2.36331e-07	0	3	7	3	P17784; Q10A30; Q5N725	P17784 [25-39]; Q10A30 [25-39]; Q5N725 [25-39]	1	1488.8	High	High	0	1.944e-07
FALSE	High	[K].ETTTQGHDDLGK.[RQ]			9.45692e-05	0	3	4	1	P17784; Q10A30; Q5N725	P17784 [117-128]; Q10A30 [117-128]; Q5N725 [117-128]	0	1301.6	High	High	0	8.669e-05
FALSE	High	[K].AWAGKTENVEK.[A]			7.778e-05	0	1	1	1	Q10A30	Q10A30 [307-317]	1	1232.63	High	High	0	7.105e-05
FALSE	High	[RK].NAAYIGTPGK.[G]			8.54763e-05	0	3	5	2	P17784; Q10A30; Q5N725	P17784 [15-24]; Q10A30 [15-24]; Q5N725 [15-24]	0	991.521	High	High	0	0.0001161
FALSE	High	[K].TKDGKPFVDVLK.[E]			0.00030343	0	3	4	1	P17784; Q10A30; Q5N725	P17784 [83-94]; Q10A30 [83-94]; Q5N725 [83-94]	1	1346.77	High	High	0	0.0002854
FALSE	High	[R].ALQQSTIK.[AK]			0.0101263	0.00109262	3	6	2	P17784; Q10A30; Q5N725	P17784 [299-306]; Q10A30 [299-306]; Q5N725 [299-306]	0	888.515	High	High	0.0009391	0.01014
FALSE	High	[R].CKANSEATLGTYK.[G]	1xCarbamidomethyl [C1]		0.0104671	0.00109262	2	2	1	P17784; Q10A30	P17784 [326-338]; Q10A30 [326-338]	1	1442.69	High	High	0.0009391	0.01051
FALSE	High	[K].GTIEVAGTDKETTTQGHDDLGK.[Q]			0.0125129	0.0014441	1	1	1	Q10A30	Q10A30 [107-128]	1	2273.09	High	High	0.001241	0.01259
FALSE	High	[K].KVAPEVIAEYTVR.[T]	1xOxidation [P4]	Q10A30 1xOxidation [P240]	0.0276628	0.00367676	1	1	1	Q10A30	Q10A30 [237-249]	1	1490.82	High	High	0.00392	0.02829
High	Master Protein	P17784	Fructose-bisphosphate aldolase 1, cytoplasmic OS=Oryza sativa subsp. japonica GN=FBA1 PE=1 SV=2	0	97.9463	46.0894	20	31	6	1	358	38.839	7.33	High	40.9948	20	Anther2
Checked	Confidence	Annotated Sequence	Modifications	Modifications in Master Proteins	Qvality PEP	Qvality q-value	# Protein Groups	# Proteins	# PSMs	Master Protein Accessions	Positions in Master Proteins	# Missed Cleavages	Theo. MH+ [Da]	Found in Sample: [S2] F2: Sample	Confidence Sequest HT	Percolator q-Value Sequest HT	Percolator PEP Sequest HT
FALSE	High	[K].DGKPFVDVLK.[E]			0.0018809	0	3	4	2	P17784; Q10A30; Q5N725	P17784 [85-94]; Q10A30 [85-94]; Q5N725 [85-94]	0	1117.63	High	High	0	0.001826
FALSE	High	[K].KVSPEVIAEYTVR.[T]			0.000258124	0	1	1	2	P17784	P17784 [237-249]	1	1490.82	High	High	0	0.0002413
FALSE	High	[R].FASINVENVEENR.[R]			0.0013439	0	2	3	1	P17784; Q5N725	P17784 [40-52]; Q5N725 [40-52]	0	1520.73	High	High	0	0.001295
FALSE	High	[K].EGGVLPGIK.[V]			0.00266695	0	2	3	2	P17784; Q5N725	P17784 [95-103]; Q5N725 [95-103]	0	869.509	High	High	0	0.002611
FALSE	High	[K].EGGVLPGIKVDK.[G]			0.000805805	0	2	3	2	P17784; Q5N725	P17784 [95-106]; Q5N725 [95-106]	1	1211.7	High	High	0	0.0007696
FALSE	High	[K].GILAADESTGTIGK.[R]			8.97638e-07	0	3	7	2	P17784; Q10A30; Q5N725	P17784 [25-38]; Q10A30 [25-38]; Q5N725 [25-38]	0	1332.7	High	High	0	7.542e-07
FALSE	High	[R].FASINVENVEENRR.[S]			0.000148542	0	2	3	2	P17784; Q5N725	P17784 [40-53]; Q5N725 [40-53]	1	1676.84	High	High	0	0.0001371
FALSE	High	[K].VSPEVIAEYTVR.[T]			5.37818e-07	0	1	1	1	P17784	P17784 [238-249]	0	1362.73	High	High	0	4.479e-07
FALSE	High	[R].CAYVSEVVLAACYK.[A]	2xCarbamidomethyl [C1; C12]		0.00302941	0	2	2	1	P17784; Q10A30	P17784 [197-210]; Q10A30 [197-210]	0	1632.78	High	High	0	0.002969
FALSE	High	[K].IGPNEPSQLAIDLNAQGLAR.[Y]	1xOxidation [P6]	P17784 1xOxidation [P154]	0.000194498	0	1	1	1	P17784	P17784 [149-168]	0	2093.1	High	High	0	0.0001807
FALSE	High	[K].GILAADESTGTIGKR.[LF]			2.36331e-07	0	3	7	3	P17784; Q10A30; Q5N725	P17784 [25-39]; Q10A30 [25-39]; Q5N725 [25-39]	1	1488.8	High	High	0	1.944e-07
FALSE	High	[K].ETTTQGHDDLGK.[RQ]			9.45692e-05	0	3	4	1	P17784; Q10A30; Q5N725	P17784 [117-128]; Q10A30 [117-128]; Q5N725 [117-128]	0	1301.6	High	High	0	8.669e-05
FALSE	High	[K].GTIEVAGTEK.[E]			0.00244414	0	1	1	1	P17784	P17784 [107-116]	0	1004.53	High	High	0	0.002384
FALSE	High	[K].VDKGTIEVAGTEK.[E]			7.38266e-07	0	1	1	1	P17784	P17784 [104-116]	1	1346.72	High	High	0	6.166e-07
FALSE	High	[K].ETTTQGHDDLGKR.[C]			1.75239e-08	0	2	3	2	P17784; Q5N725	P17784 [117-129]; Q5N725 [117-129]	1	1457.7	High	High	0	1.371e-08
FALSE	High	[RK].NAAYIGTPGK.[G]			8.54763e-05	0	3	5	2	P17784; Q10A30; Q5N725	P17784 [15-24]; Q10A30 [15-24]; Q5N725 [15-24]	0	991.521	High	High	0	0.0001161
FALSE	High	[K].TKDGKPFVDVLK.[E]			0.00030343	0	3	4	1	P17784; Q10A30; Q5N725	P17784 [83-94]; Q10A30 [83-94]; Q5N725 [83-94]	1	1346.77	High	High	0	0.0002854
FALSE	High	[K].AWSGKAENIEK.[A]			0.00603131	0.000957357	1	1	1	P17784	P17784 [307-317]	1	1232.63	High	High	0.000831	0.00601
FALSE	High	[R].ALQQSTIK.[AK]			0.0101263	0.00109262	3	6	2	P17784; Q10A30; Q5N725	P17784 [299-306]; Q10A30 [299-306]; Q5N725 [299-306]	0	888.515	High	High	0.0009391	0.01014
FALSE	High	[R].CKANSEATLGTYK.[G]	1xCarbamidomethyl [C1]		0.0104671	0.00109262	2	2	1	P17784; Q10A30	P17784 [326-338]; Q10A30 [326-338]	1	1442.69	High	High	0.0009391	0.01051
FALSE	High	[K].IGPNEPSQLAIDLNAQGLAR.[Y]			0.0397438	0.00526569	1	1	1	P17784	P17784 [149-168]	0	2077.1	High	High	0.005221	0.04079
High	Master Protein	Q67VX1	Phospholipid-transporting ATPase OS=Oryza sativa subsp. japonica GN=OsJ_21404 PE=3 SV=1	0.00346821	1.87877	0.9942	1	1	1	1	1207	136.96	6.79	High	2.56162	1	Anther2
Checked	Confidence	Annotated Sequence	Modifications	Modifications in Master Proteins	Qvality PEP	Qvality q-value	# Protein Groups	# Proteins	# PSMs	Master Protein Accessions	Positions in Master Proteins	# Missed Cleavages	Theo. MH+ [Da]	Found in Sample: [S2] F2: Sample	Confidence Sequest HT	Percolator q-Value Sequest HT	Percolator PEP Sequest HT
FALSE	High	[R].HLGKAEDPEVAR.[Q]	1xOxidation [P8]	Q67VX1 1xOxidation [P1165]	0.0131046	0.0014441	1	2	1	Q67VX1	Q67VX1 [1158-1169]	1	1337.68	High	High	0.001241	0.01322
High	Master Protein	Q9ASE0	Os01g0711000 protein OS=Oryza sativa subsp. japonica GN=Os01g0711000 PE=3 SV=1	0	78.3424	45.082	16	26	16	1	488	54.246	5.15	High	32.3418	16	Anther2
Checked	Confidence	Annotated Sequence	Modifications	Modifications in Master Proteins	Qvality PEP	Qvality q-value	# Protein Groups	# Proteins	# PSMs	Master Protein Accessions	Positions in Master Proteins	# Missed Cleavages	Theo. MH+ [Da]	Found in Sample: [S2] F2: Sample	Confidence Sequest HT	Percolator q-Value Sequest HT	Percolator PEP Sequest HT
FALSE	High	[R].DHSDVSNQLYANYAIGK.[D]			0.000333445	0	1	4	1	Q9ASE0	Q9ASE0 [392-408]	0	1894.89	High	High	0	0.0003136
FALSE	High	[K].AVVQVFEGTSGIDNK.[Y]			0.0026314	0	1	3	1	Q9ASE0	Q9ASE0 [68-82]	0	1563.8	High	High	0	0.002568
FALSE	High	[K].TPVSLDMLGR.[IV]			0.000448499	0	1	3	1	Q9ASE0	Q9ASE0 [95-104]	0	1088.58	High	High	0	0.0004252
FALSE	High	[K].TPVSLDMLGR.[IV]	1xOxidation [M7]		3.73096e-05	0	1	3	2	Q9ASE0	Q9ASE0 [95-104]	0	1104.57	High	High	0	3.362e-05
FALSE	High	[R].TVSGVAGPLVILDK.[V]			1.75681e-07	0	1	3	1	Q9ASE0	Q9ASE0 [23-36]	0	1368.81	High	High	0	1.434e-07
FALSE	High	[R].GYPGYMYTDLATIYER.[A]	1xOxidation [M6]		0.00190635	0	1	4	1	Q9ASE0	Q9ASE0 [300-315]	0	1928.87	High	High	0	0.001853
FALSE	High	[R].QIYPPINVLPSLSR.[L]			9.86465e-07	0	1	4	1	Q9ASE0	Q9ASE0 [365-378]	0	1596.91	High	High	0	8.289e-07
FALSE	High	[K].IPLFSAAGLPHNEIAAQICR.[Q]	1xCarbamidomethyl [C19]		6.65049e-11	0	1	4	1	Q9ASE0	Q9ASE0 [163-182]	0	2178.15	High	High	0	4.69e-11
FALSE	High	[R].VFNGSGKPIDNGPPILPEAYLDISGSSINPSER.[T]	1xOxidation [P]	Q9ASE0 1xOxidation [P]	0.00119866	0	1	1	4	Q9ASE0	Q9ASE0 [105-137]	0	3456.73	High	High	0	0.001157
FALSE	High	[R].TYPEEMIQTGISTIDVMNSIAR.[G]			7.13801e-07	0	1	4	1	Q9ASE0	Q9ASE0 [138-159]	0	2469.2	High	High	0	5.974e-07
FALSE	High	[R].IALTTAEYLAYECGK.[H]	1xCarbamidomethyl [C13]		4.30565e-07	0	1	4	1	Q9ASE0	Q9ASE0 [255-269]	0	1702.84	High	High	0	3.562e-07
FALSE	High	[R].KFVTQGAYDTR.[N]			7.01276e-06	0	1	4	2	Q9ASE0	Q9ASE0 [439-449]	1	1285.65	High	High	0	6.135e-06
FALSE	High	[K].FVTQGAYDTR.[N]			0.000150557	0	1	4	2	Q9ASE0	Q9ASE0 [440-449]	0	1157.56	High	High	0	0.0001393
FALSE	High	[R].DFEENGSMER.[V]			8.49022e-05	0	1	4	2	Q9ASE0	Q9ASE0 [225-234]	0	1213.48	High	High	0	7.799e-05
FALSE	High	[K].SAIGEGMTR.[R]			0.00388149	0	1	4	1	Q9ASE0	Q9ASE0 [382-390]	0	921.446	High	High	0	0.003818
FALSE	High	[R].DFEENGSMER.[V]	1xOxidation [M8]		0.00542111	0.000732203	1	4	1	Q9ASE0	Q9ASE0 [225-234]	0	1229.47	High	High	0.0006344	0.005362
FALSE	High	[R].DHSDVSNQLYANYAIGKDVQAMK.[A]			0.0125958	0.0014441	1	4	1	Q9ASE0	Q9ASE0 [392-414]	1	2567.22	High	High	0.001241	0.01271
FALSE	High	[K].TLDQYYSR.[D]			0.0405187	0.00539776	1	4	2	Q9ASE0	Q9ASE0 [477-484]	0	1045.49	High	High	0.005755	0.04793
High	Master Protein	C7J1V0	Os04g0545250 protein OS=Oryza sativa subsp. japonica GN=Os04g0545250 PE=4 SV=1AGP5	0	6.41965	4.69799	1	1	1	1	298	27.345	5.02	High	3.03887	1	Seed1
Checked	Confidence	Annotated Sequence	Modifications	Modifications in Master Proteins	Qvality PEP	Qvality q-value	# Protein Groups	# Proteins	# PSMs	Master Protein Accessions	Positions in Master Proteins	# Missed Cleavages	Theo. MH+ [Da]	Found in Sample: [S3] F3: Sample	Confidence Sequest HT	Percolator q-Value Sequest HT	Percolator PEP Sequest HT
FALSE	High	[K].VSAAAPTNAASAPR.[V]	2xOxidation [P6; P13]	C7J1V0 2xOxidation [P96; P103]	8.77506e-07	0	1	1	1	C7J1V0	C7J1V0 [91-104]	0	1315.66	High	High	0	3.805e-07
High	Master Protein	Q5QLS1	Arabinogalactan protein-like OS=Oryza sativa subsp. japonica GN=Os01g0668100 PE=2 SV=1 FLA7	0	10.5647	9.31174	2	3	2	1	247	24.961	7.18	High	5.26355	2	Seed1
Checked	Confidence	Annotated Sequence	Modifications	Modifications in Master Proteins	Qvality PEP	Qvality q-value	# Protein Groups	# Proteins	# PSMs	Master Protein Accessions	Positions in Master Proteins	# Missed Cleavages	Theo. MH+ [Da]	Found in Sample: [S3] F3: Sample	Confidence Sequest HT	Percolator q-Value Sequest HT	Percolator PEP Sequest HT
FALSE	High	[K].GGQYTTFIR.[L]			0.0244224	0	1	2	1	Q5QLS1	Q5QLS1 [45-53]	0	1042.53	High	High	0	0.02239
FALSE	High	[K].APAAAPTASTAKPK.[K]	2xOxidation [P2; P6]	Q5QLS1 2xOxidation [P192; P196]	8.52361e-08	0	1	2	2	Q5QLS1	Q5QLS1 [191-204]	0	1313.71	High	High	0	3.118e-08
High	Master Protein	Q5QLS1	Arabinogalactan protein-like OS=Oryza sativa subsp. japonica GN=Os01g0668100 PE=2 SV=1	0	2.02164	5.66802	1	1	1	1	247	24.961	7.18	High	2.70411	1	Seed2
Checked	Confidence	Annotated Sequence	Modifications	Modifications in Master Proteins	Qvality PEP	Qvality q-value	# Protein Groups	# Proteins	# PSMs	Master Protein Accessions	Positions in Master Proteins	# Missed Cleavages	Theo. MH+ [Da]	Found in Sample: [S4] F4: Sample	Confidence Sequest HT	Percolator q-Value Sequest HT	Percolator PEP Sequest HT
FALSE	High	[K].APAAAPTASTAKPK.[K]	2xOxidation [P2; P6]	Q5QLS1 2xOxidation [P192; P196]	0.014051	0	1	2	1	Q5QLS1	Q5QLS1 [191-204]	0	1313.71	High	High	0	0.009514
