# Supplementary material for: Identification of Hydroxyproline-Containing Proteins and Hydroxylation of Proline Residues in Rice
Source: Front Plant Sci. 2020 Aug 7;11:1207. doi: 10.3389/fpls.2020.01207 (PMC7427127; doi:10.3389/fpls.2020.01207)
Supplement: Supplementary file 8 [file Table_5.xls]

## Sheet: Sheet1
Table S5 The number of adjacent aa of hydroxyprolines from the 62 HCPs in rice.
Adjacent aa before hydroxyprolines	Number	Total	PAST Hyp		Adjacent aa after hydroxyprolines	Number	Total	PAST Hyp
AO	19	107	28		OG	13	107	24
VO	12				OA	13
LO	11				OE	10
NO	8				OI	8
DO	5				OV	7
FO	5				OD	5
GO	5				ON	5
QO	5				OK	5
SO	5				OL	5
IO	4				OH	4
KO	4				OR	4
TO	4				OS	4
HO	3				OW	4
WO	3				OY	4
NOO	3				OT	3
EO	2				OQ	3
RO	2				OOH	2
YO	2				OF	1
CO	1				OW	1
GOO	1				OT	1
LOO	1				OOA	1
ROO	1				OOG	1
YOO	1				OOI	1
					OOT	1
					OOP	1
The red "O" show Prolines that were hydroxylated.
