# Supplementary material for: Identification of Hydroxyproline-Containing Proteins and Hydroxylation of Proline Residues in Rice
Source: Front Plant Sci. 2020 Aug 7;11:1207. doi: 10.3389/fpls.2020.01207 (PMC7427127; doi:10.3389/fpls.2020.01207)
Supplement: Supplementary file 9 [file Table_6.xls]

## Sheet: Sheet1
Table S6 The information of peptides in Figure 4-6.
Accession	Sequences in Protein	Positions in Protein	PSM Modification Positions in Protein	Confidence	Protein Groups	Proteins	Missed Cleavages	Charge	ΔScore	ΔCn	Rank	Search Engine Rank	m/z (Da)	MH+ (Da)	ΔM (ppm)	Δm/z (Da)	Activation Type	MS Order	Ion Inject Time (ms)	RT (min)	First Scan	XCorr	Percolator q-Value	Percolator PEP
A3AYZ5	R.QSGTTPGYAYSTANK.N	[48-62]	1×Oxidation [P53]	High	1	2	0	2	0	0	1	1	781.363	1561.72	3.78	0.00295	HCD	MS2	45	14.8747	5988	1.61	0	0.00589
Q06967	K.LLDSHLVPSATAAESK.V	[109-124]	1×Oxidation [P116]	High	1	1	0	2		0.0238	2	2	827.936	1654.86	-0.06	-5e-05	HCD	MS2	105	25.4555	7904	4.51	0	3.64e-07
Q9LWS2	K.KFAPTIGISVDHR.R	[88-100]	1×Oxidation [P91]	High	1	1	1	3	0.0099	0	1	1	486.271	1456.8	5.95	0.00289	HCD	MS2	45	23.4257	11036	2.03	0	0.000838
Q10A30	K.VAPEVIAEYTVR.T	[238-249]	1×Oxidation [P240]	High	1	1	0	2		0.039	2	2	681.87	1362.73	5.29	0.00361	HCD	MS2	45	39.5627	21525	2.22	0	0.00029
Q6H6C7	R.ADLNVPLDDAQKITDDTR.I	[24-41]	1×Oxidation [P29]	High	1	1	1	3		0.0058	2	2	672.671	2016	5.85	0.00393	HCD	MS2	45	35.4905	18807	1.71	0	0.00368
Q94DL4	R.TTGIVLDSGDGVSHTVPIYEGYALPHAILR.L	[150-179]	2×Oxidation [P166; P174]	High	4	11	0	4	0.0179	0	1	1	796.66	3183.62	-4.09	-0.00326	HCD	MS2	51.889	51.1647	18471	1.12	0.00394	0.106
Q5QLS1	K.APAAAPTASTAKPK.K	[191-204]	2×Oxidation [P192; P196]	High	1	2	0	3	0.6424	0	1	1	438.573	1313.7	-1.08	-0.00047	HCD	MS2	45	12.7736	4062	3.44	0	3.12e-08
Q7XST8	K.LEKDDTTGTSPADTAK.S	[420-435]	1×Oxidation [P430]	High	1	1	1	3	0.6667	0	1	1	555.933	1665.79	2.37	0.00132	HCD	MS2	45	12.4598	4003	3.51	0	2.44e-07
Q8H3S1	K.VTEDLAPAPAPEGPK.K	[337-351]	3×Oxidation [P343; P345; P347]	High	1	2	0	2	0.369	0	1	1	770.384	1539.76	5	0.00385	HCD	MS2	45	14.0132	5341	1.68	0	0.0345
